# Supplementary material for: 2,2′-(1,4-Phenyl­ene)bis­(propane-2,2-di­yl) bis­(benzodi­thio­ate)
Source: Acta Crystallogr Sect E Struct Rep Online. 2014 Jan 8;70(Pt 2):o117. doi: 10.1107/S160053681303465X (PMC3998285; doi:10.1107/S160053681303465X)
Supplement: Supplementary file 1 [file e-70-0o117-sup1.cif]

##############################################################################
#                                                                            #
# This CIF contains the data in a paper accepted for publication in          #
# Acta Crystallographica Section E. It conforms to the requirements of       #
# Notes for Authors for Acta Crystallographica Section E, and has been       #
# peer reviewed under the auspices of the IUCr Commission on Journals.       #
#                                                                            #
# Full details of the Crystallographic Information File format               #
# are given in the paper "The Crystallographic Information File (CIF):       #
# a New Standard Archive File for Crystallography" by S. R. Hall, F. H.      #
# Allen and I. D. Brown [Acta Cryst. (1991), A47, 655-685].                  #
#                                                                            #
# The current version of the core CIF dictionary is obtainable from          #
# ftp://ftp.iucr.org/pub/cif_core.dic.                                       #
#                                                                            #
# Software is freely available for graphical display of the structure(s)     #
# in this CIF. For information consult the CIF software page                 #
# http://www.iucr.org/resources/cif/software.                                #
#                                                                            #
# This file may be used for bona fide research purposes within the           #
# scientific community so long as proper attribution is given to the journal # 
# article from which it was obtained.                                        #
#                                                                            #
##############################################################################
data_I
_audit_creation_method     SHELXL-97
_database_code_depnum_ccdc_archive     'CCDC 978819'
_chemical_name_systematic
;
2,2'-(1,4-Phenylene)bis(propane-2,2-diyl) bis(benzodithioate)
;
_chemical_name_common     ?
_chemical_formula_moiety     'C26 H26 S4'
_chemical_formula_sum     'C26 H26 S4'
_chemical_formula_iupac     'C26 H26 S4'
_chemical_formula_weight     466.75
_chemical_melting_point     ?
_symmetry_cell_setting     monoclinic
_symmetry_space_group_name_H-M     'P 21/c'
_symmetry_space_group_name_Hall     '-P 2ybc'
loop_
    _symmetry_equiv_pos_as_xyz
    'x, y, z'
    '-x, y+1/2, -z+1/2'
    '-x, -y, -z'
    'x, -y-1/2, z-1/2'
_cell_length_a     8.6981(6)
_cell_length_b     11.7074(7)
_cell_length_c     12.5612(6)
_cell_angle_alpha     90.00
_cell_angle_beta     107.626(4)
_cell_angle_gamma     90.00
_cell_volume     1219.08(13)
_cell_formula_units_Z     2
_cell_measurement_reflns_used     4051
_cell_measurement_theta_min     ?
_cell_measurement_theta_max     ?
_cell_measurement_temperature     295
_exptl_crystal_description     block
_exptl_crystal_colour     pink
_exptl_crystal_size_max     0.41
_exptl_crystal_size_mid     0.29
_exptl_crystal_size_min     0.16
_exptl_crystal_density_diffrn     1.272
_exptl_crystal_density_meas     ?
_exptl_crystal_density_method     'not measured'
_exptl_crystal_F_000     492
_exptl_absorpt_coefficient_mu     0.397
_exptl_absorpt_correction_type     multi-scan
_exptl_absorpt_process_details     '(SADABS; Sheldrick, 2002)'
_exptl_absorpt_correction_T_min     0.8741
_exptl_absorpt_correction_T_max     0.9392
_diffrn_ambient_temperature     295
_diffrn_radiation_type     MoK\a
_diffrn_radiation_wavelength     0.71073
_diffrn_radiation_source     'fine-focus sealed tube'
_diffrn_radiation_monochromator     graphite
_diffrn_measurement_device_type     'Bruker--Nonius KappaCCD'
_diffrn_measurement_device     '95mm CCD camera on \k-goniostat'
_diffrn_measurement_method     'CCD rotation images, thick slices'
_diffrn_detector_area_resol_mean     ?
_diffrn_reflns_number     4051
_diffrn_reflns_av_R_equivalents     0.0205
_diffrn_reflns_av_sigmaI/netI     0.0268
_diffrn_reflns_theta_min     3.01
_diffrn_reflns_theta_max     25.08
_diffrn_reflns_theta_full     25.08
_diffrn_measured_fraction_theta_max     0.997
_diffrn_measured_fraction_theta_full     0.997
_diffrn_reflns_limit_h_min     -10
_diffrn_reflns_limit_h_max     10
_diffrn_reflns_limit_k_min     -12
_diffrn_reflns_limit_k_max     13
_diffrn_reflns_limit_l_min     -14
_diffrn_reflns_limit_l_max     14
_diffrn_standards_number     0
_diffrn_standards_interval_count     ?
_diffrn_standards_interval_time     0
_diffrn_standards_decay_%     0
_refine_special_details
;
Refinement of <i>F</i>^2^ against ALL reflections. The weighted <i>R</i>-factor
<i>wR</i> and goodness of fit <i>S</i> are based on <i>F</i>^2^, conventional
<i>R</i>-factors <i>R</i> are based on <i>F</i>, with <i>F</i> set to zero for
negative <i>F</i>^2^. The threshold expression of <i>F</i>^2^ >
\s(<i>F</i>^2^) is used only for calculating <i>R</i>-factors(gt) <i>etc</i>.
and is not relevant to the choice of reflections for refinement.
<i>R</i>-factors based on <i>F</i>^2^ are statistically about twice as large
as those based on <i>F</i>, and <i>R</i>- factors based on ALL data will be
even larger.
;
_reflns_number_total     2160
_reflns_number_gt     1775
_reflns_threshold_expression     'I>2\s(I)'
_refine_ls_structure_factor_coef     Fsqd
_refine_ls_matrix_type     full
_refine_ls_R_factor_all     0.0428
_refine_ls_R_factor_gt     0.0324
_refine_ls_wR_factor_gt     0.0846
_refine_ls_wR_factor_ref     0.0911
_refine_ls_goodness_of_fit_ref     1.033
_refine_ls_restrained_S_all     1.033
_refine_ls_number_reflns     2160
_refine_ls_number_parameters     136
_refine_ls_number_restraints     0
_refine_ls_hydrogen_treatment     constr
_refine_ls_weighting_scheme     calc
_refine_ls_weighting_details
         'calc w=1/[\s^2^(Fo^2^)+(0.0431P)^2^+0.3633P] where P=(Fo^2^+2Fc^2^)/3'
_atom_sites_solution_hydrogens     geom
_atom_sites_solution_primary     direct
_atom_sites_solution_secondary     difmap
_refine_ls_shift/su_max     0.000
_refine_ls_shift/su_mean     0.000
_refine_diff_density_max     0.194
_refine_diff_density_min     -0.219
_refine_ls_extinction_method     none
_refine_ls_extinction_coef     ?
loop_
    _atom_type_symbol
    _atom_type_description
    _atom_type_scat_dispersion_real
    _atom_type_scat_dispersion_imag
    _atom_type_scat_source
    'C' 'C' 0.0033 0.0016
                         'International Tables Vol C Tables 4.2.6.8 and 6.1.1.4'
    'H' 'H' 0.0000 0.0000
                         'International Tables Vol C Tables 4.2.6.8 and 6.1.1.4'
    'S' 'S' 0.1246 0.1234
                         'International Tables Vol C Tables 4.2.6.8 and 6.1.1.4'
_computing_data_collection     'COLLECT (Hooft, 2004)'
_computing_cell_refinement     'SCALEPACK (Otwinowski & Minor, 1997)'
_computing_data_reduction     'DENZO and SCALEPACK (Otwinowski & Minor, 1997)'
_computing_structure_solution     'SHELXS97 (Sheldrick, 2008)'
_computing_structure_refinement     'SHELXL97 (Sheldrick, 2008)'
_computing_molecular_graphics
 'ORTEP-3 for Windows (Farrugia, 2012) and Mercury (Macrae <i>et al.</i>, 2006)'
_computing_publication_material     'WinGX (Farrugia, 2012)'
loop_
    _atom_site_type_symbol
    _atom_site_label
    _atom_site_fract_x
    _atom_site_fract_y
    _atom_site_fract_z
    _atom_site_U_iso_or_equiv
    _atom_site_adp_type
    _atom_site_calc_flag
    _atom_site_refinement_flags
    _atom_site_occupancy
    _atom_site_symmetry_multiplicity
    _atom_site_disorder_assembly
    _atom_site_disorder_group
    S S1 0.50091(6) 0.16376(4) 0.06933(4) 0.04958(17) Uani d . 1 1 . .
    S S2 0.75578(8) 0.23202(6) -0.03441(5) 0.0685(2) Uani d . 1 1 . .
    C C1 0.9423(3) 0.0464(2) 0.13247(19) 0.0610(6) Uani d . 1 1 . .
    H H1 0.9617 0.0565 0.0642 0.073 Uiso calc R 1 1 . .
    C C2 1.0454(3) -0.0191(2) 0.2131(2) 0.0754(7) Uani d . 1 1 . .
    H H2 1.1332 -0.0541 0.1990 0.090 Uiso calc R 1 1 . .
    C C3 1.0198(3) -0.0335(2) 0.3155(2) 0.0754(7) Uani d . 1 1 . .
    H H3 1.0904 -0.0778 0.3704 0.091 Uiso calc R 1 1 . .
    C C4 0.8906(3) 0.0175(2) 0.33591(18) 0.0644(6) Uani d . 1 1 . .
    H H4 0.8736 0.0081 0.4050 0.077 Uiso calc R 1 1 . .
    C C5 0.7852(3) 0.08278(17) 0.25504(16) 0.0526(5) Uani d . 1 1 . .
    H H5 0.6975 0.1171 0.2699 0.063 Uiso calc R 1 1 . .
    C C6 0.8086(2) 0.09805(15) 0.15112(16) 0.0456(4) Uani d . 1 1 . .
    C C7 0.6960(2) 0.16592(15) 0.06088(16) 0.0462(5) Uani d . 1 1 . .
    C C8 0.3740(2) 0.26543(15) -0.03377(16) 0.0462(4) Uani d . 1 1 . .
    C C9 0.3421(3) 0.21941(19) -0.15129(18) 0.0668(6) Uani d . 1 1 . .
    H H9A 0.2986 0.1436 -0.1554 0.100 Uiso calc R 1 1 . .
    H H9B 0.4413 0.2174 -0.1699 0.100 Uiso calc R 1 1 . .
    H H9C 0.2663 0.2681 -0.2030 0.100 Uiso calc R 1 1 . .
    C C10 0.2164(3) 0.26165(19) -0.0017(2) 0.0628(6) Uani d . 1 1 . .
    H H10A 0.2361 0.2906 0.0727 0.094 Uiso calc R 1 1 . .
    H H10B 0.1789 0.1842 -0.0050 0.094 Uiso calc R 1 1 . .
    H H10C 0.1360 0.3078 -0.0529 0.094 Uiso calc R 1 1 . .
    C C11 0.4441(2) 0.38607(15) -0.01603(14) 0.0388(4) Uani d . 1 1 . .
    C C12 0.4914(2) 0.43533(16) 0.08868(15) 0.0446(4) Uani d . 1 1 . .
    H H12 0.4861 0.3926 0.1499 0.054 Uiso calc R 1 1 . .
    C C13 0.4535(2) 0.45299(16) -0.10490(15) 0.0439(4) Uani d . 1 1 . .
    H H13 0.4222 0.4225 -0.1766 0.053 Uiso calc R 1 1 . .
loop_
    _atom_site_aniso_label
    _atom_site_aniso_U_11
    _atom_site_aniso_U_22
    _atom_site_aniso_U_33
    _atom_site_aniso_U_12
    _atom_site_aniso_U_13
    _atom_site_aniso_U_23
    S1 0.0527(3) 0.0368(3) 0.0662(3) 0.0003(2) 0.0284(2) 0.0081(2)
    S2 0.0734(4) 0.0679(4) 0.0797(4) 0.0051(3) 0.0461(3) 0.0187(3)
    C1 0.0580(13) 0.0617(13) 0.0683(13) 0.0053(11) 0.0264(11) -0.0067(11)
    C2 0.0560(14) 0.0766(17) 0.0882(18) 0.0152(12) 0.0138(13) -0.0131(14)
    C3 0.0697(16) 0.0678(16) 0.0714(16) 0.0058(13) -0.0046(13) -0.0023(13)
    C4 0.0687(15) 0.0667(14) 0.0507(12) -0.0063(12) 0.0077(11) -0.0045(11)
    C5 0.0566(12) 0.0493(11) 0.0532(11) -0.0037(9) 0.0186(10) -0.0082(9)
    C6 0.0502(10) 0.0342(9) 0.0551(11) -0.0045(8) 0.0200(9) -0.0074(8)
    C7 0.0551(11) 0.0340(9) 0.0564(11) -0.0011(8) 0.0270(9) -0.0042(8)
    C8 0.0493(11) 0.0349(9) 0.0540(11) -0.0059(8) 0.0150(9) -0.0007(8)
    C9 0.0871(17) 0.0466(12) 0.0601(13) -0.0201(12) 0.0124(12) -0.0129(10)
    C10 0.0485(12) 0.0508(12) 0.0889(16) -0.0078(9) 0.0207(12) 0.0033(11)
    C11 0.0379(9) 0.0333(9) 0.0461(10) -0.0006(7) 0.0140(8) -0.0014(8)
    C12 0.0551(11) 0.0391(10) 0.0414(10) -0.0035(9) 0.0171(8) 0.0040(8)
    C13 0.0524(11) 0.0396(10) 0.0391(9) -0.0037(8) 0.0129(8) -0.0040(8)
_geom_special_details
;
All e.s.d.'s (except the e.s.d. in the dihedral angle between two l.s. planes)
are estimated using the full covariance matrix. The cell e.s.d.'s are taken
into account individually in the estimation of e.s.d.'s in distances, angles
and torsion angles; correlations between e.s.d.'s in cell parameters are only
used when they are defined by crystal symmetry. An approximate (isotropic)
treatment of cell e.s.d.'s is used for estimating e.s.d.'s involving l.s.
planes.
;
loop_
    _geom_bond_atom_site_label_1
    _geom_bond_atom_site_label_2
    _geom_bond_site_symmetry_2
    _geom_bond_distance
    _geom_bond_publ_flag
    S1 C7 . 1.7325(19) ?
    S1 C8 . 1.857(2) ?
    S2 C7 . 1.6366(19) ?
    C1 C2 . 1.367(3) ?
    C1 C6 . 1.393(3) ?
    C1 H1 . 0.9300 ?
    C2 C3 . 1.380(4) ?
    C2 H2 . 0.9300 ?
    C3 C4 . 1.364(3) ?
    C3 H3 . 0.9300 ?
    C4 C5 . 1.376(3) ?
    C4 H4 . 0.9300 ?
    C5 C6 . 1.392(3) ?
    C5 H5 . 0.9300 ?
    C6 C7 . 1.484(3) ?
    C8 C9 . 1.516(3) ?
    C8 C11 . 1.528(2) ?
    C8 C10 . 1.541(3) ?
    C9 H9A . 0.9600 ?
    C9 H9B . 0.9600 ?
    C9 H9C . 0.9600 ?
    C10 H10A . 0.9600 ?
    C10 H10B . 0.9600 ?
    C10 H10C . 0.9600 ?
    C11 C12 . 1.380(2) ?
    C11 C13 . 1.386(2) ?
    C12 C13 3_665 1.386(3) ?
    C12 H12 . 0.9300 ?
    C13 C12 3_665 1.386(3) ?
    C13 H13 . 0.9300 ?
loop_
    _geom_angle_atom_site_label_1
    _geom_angle_atom_site_label_2
    _geom_angle_atom_site_label_3
    _geom_angle_site_symmetry_1
    _geom_angle_site_symmetry_3
    _geom_angle
    _geom_angle_publ_flag
    C7 S1 C8 . . 109.55(9) ?
    C2 C1 C6 . . 120.9(2) ?
    C2 C1 H1 . . 119.6 ?
    C6 C1 H1 . . 119.6 ?
    C1 C2 C3 . . 120.3(2) ?
    C1 C2 H2 . . 119.9 ?
    C3 C2 H2 . . 119.9 ?
    C4 C3 C2 . . 119.8(2) ?
    C4 C3 H3 . . 120.1 ?
    C2 C3 H3 . . 120.1 ?
    C3 C4 C5 . . 120.5(2) ?
    C3 C4 H4 . . 119.8 ?
    C5 C4 H4 . . 119.8 ?
    C4 C5 C6 . . 120.7(2) ?
    C4 C5 H5 . . 119.7 ?
    C6 C5 H5 . . 119.7 ?
    C5 C6 C1 . . 117.94(19) ?
    C5 C6 C7 . . 122.36(17) ?
    C1 C6 C7 . . 119.70(18) ?
    C6 C7 S2 . . 121.99(14) ?
    C6 C7 S1 . . 112.15(13) ?
    S2 C7 S1 . . 125.85(13) ?
    C9 C8 C11 . . 114.68(16) ?
    C9 C8 C10 . . 109.22(18) ?
    C11 C8 C10 . . 109.63(16) ?
    C9 C8 S1 . . 110.25(14) ?
    C11 C8 S1 . . 111.34(13) ?
    C10 C8 S1 . . 100.81(13) ?
    C8 C9 H9A . . 109.5 ?
    C8 C9 H9B . . 109.5 ?
    H9A C9 H9B . . 109.5 ?
    C8 C9 H9C . . 109.5 ?
    H9A C9 H9C . . 109.5 ?
    H9B C9 H9C . . 109.5 ?
    C8 C10 H10A . . 109.5 ?
    C8 C10 H10B . . 109.5 ?
    H10A C10 H10B . . 109.5 ?
    C8 C10 H10C . . 109.5 ?
    H10A C10 H10C . . 109.5 ?
    H10B C10 H10C . . 109.5 ?
    C12 C11 C13 . . 117.27(16) ?
    C12 C11 C8 . . 121.06(16) ?
    C13 C11 C8 . . 121.55(16) ?
    C11 C12 C13 . 3_665 121.62(16) ?
    C11 C12 H12 . . 119.2 ?
    C13 C12 H12 3_665 . 119.2 ?
    C11 C13 C12 . 3_665 121.12(17) ?
    C11 C13 H13 . . 119.4 ?
    C12 C13 H13 3_665 . 119.4 ?
loop_
    _geom_torsion_atom_site_label_1
    _geom_torsion_atom_site_label_2
    _geom_torsion_atom_site_label_3
    _geom_torsion_atom_site_label_4
    _geom_torsion_site_symmetry_1
    _geom_torsion_site_symmetry_2
    _geom_torsion_site_symmetry_3
    _geom_torsion_site_symmetry_4
    _geom_torsion
    _geom_torsion_publ_flag
    C6 C1 C2 C3 . . . . -1.1(4) ?
    C1 C2 C3 C4 . . . . 0.3(4) ?
    C2 C3 C4 C5 . . . . 0.3(4) ?
    C3 C4 C5 C6 . . . . -0.1(3) ?
    C4 C5 C6 C1 . . . . -0.7(3) ?
    C4 C5 C6 C7 . . . . 178.79(18) ?
    C2 C1 C6 C5 . . . . 1.2(3) ?
    C2 C1 C6 C7 . . . . -178.2(2) ?
    C5 C6 C7 S2 . . . . 151.88(16) ?
    C1 C6 C7 S2 . . . . -28.7(3) ?
    C5 C6 C7 S1 . . . . -28.9(2) ?
    C1 C6 C7 S1 . . . . 150.59(16) ?
    C8 S1 C7 C6 . . . . 172.46(12) ?
    C8 S1 C7 S2 . . . . -8.33(16) ?
    C7 S1 C8 C9 . . . . 71.76(16) ?
    C7 S1 C8 C11 . . . . -56.71(15) ?
    C7 S1 C8 C10 . . . . -172.92(13) ?
    C9 C8 C11 C12 . . . . -174.69(18) ?
    C10 C8 C11 C12 . . . . 62.0(2) ?
    S1 C8 C11 C12 . . . . -48.6(2) ?
    C9 C8 C11 C13 . . . . 9.4(3) ?
    C10 C8 C11 C13 . . . . -113.8(2) ?
    S1 C8 C11 C13 . . . . 135.50(16) ?
    C13 C11 C12 C13 . . . 3_665 -0.2(3) ?
    C8 C11 C12 C13 . . . 3_665 -176.23(17) ?
    C12 C11 C13 C12 . . . 3_665 0.2(3) ?
    C8 C11 C13 C12 . . . 3_665 176.21(17) ?
loop_
    _geom_hbond_atom_site_label_D
    _geom_hbond_atom_site_label_H
    _geom_hbond_atom_site_label_A
    _geom_hbond_site_symmetry_A
    _geom_hbond_distance_DH
    _geom_hbond_distance_HA
    _geom_hbond_distance_DA
    _geom_hbond_angle_DHA
    C5 H5 S2 4_566 0.93 2.94 3.489(2) 119
data_global
_journal_date_recd_electronic     2013-10-28
_journal_date_accepted     2013-12-26
_journal_name_full     'Acta Crystallographica, Section E'
_journal_year     2014
_journal_volume     70
_journal_issue      2
_journal_page_first     o117
_journal_page_last     o117
_journal_paper_category     QO
_journal_paper_doi     10.1107/S160053681303465X
_journal_coeditor_code     KJ2235
_publ_contact_author_name     'Dr. Rodolfo Moreno-Fuquen'
_publ_contact_author_address
;
     Departamento de Qu\'imica. Facultad de Ciencias, Universidad
     del Valle, Apartado 25360, Santiago de Cali,
     Colombia.
;
_publ_contact_author_email     'rodimo26@yahoo.es'
_publ_contact_author_fax     '57 23 392440'
_publ_contact_author_phone     '57 23 393248'
_publ_section_title
;
2,2'-(1,4-Phenylene)bis(propane-2,2-diyl) bis(benzodithioate)
;
loop_
    _publ_author_name
    _publ_author_address
    'Moreno-Fuquen, Rodolfo'
;    Departamento de Qu\'imica - Facultad de Ciencias,
     Universidad del Valle
     Apartado 25360, Santiago de Cali,
     Colombia
;
    'Grande, Carlos'
;    Programa de Ingenieria Agroindustrial,
     Universidad San Buenaventura, AA 7154,
     Santiago de Cali,
     Colombia
;
    'Advincula, Rigoberto C.'
;    Case Western Reserve University
     Department of Macromolecular Science and Engineering
     2100 Adelbert Road, Kent Hale Smith Bldg
     Cleveland, Ohio 44106, USA
;
    'Tenorio, Juan C.'
;    Instituto de F\'isica de S\~ao Carlos, IFSC,
     Universidade de S\~ao Paulo, USP,
     S\~ao Carlos, SP,
     Brazil
;
    'Ellena, Javier'
;    Instituto de F\'isica de S\~ao Carlos, IFSC,
     Universidade de S\~ao Paulo, USP,
     S\~ao Carlos, SP,
     Brazil
;
_exptl_special_details
;
^1^H
NMR, \d(ppm): 1.97 (12H, s); 7.30 (m, 4H); 7.44 (m, 2H); 7.52 (s, 4H) and
7.87(m, 4H). ^13^C NMR: \d(ppm) in CDCl~3~: 226.91, 146.29, 142.61, 131.71,
128.13, 126.61, 126.35, 56.31, 28.12. Elemental Analysis Calculated for
C~26~H~26~S~4~. C, 66.91; H, 5.61; S, 27.48. Found: C, 66.72; H, 5.58;
S, 27.21.
;
_iucr_refine_instructions_details
;
TITL import in P 21/c
CELL  0.71073   8.6981  11.7074  12.5612   90.000  107.626   90.000
ZERR     4.00   0.0006   0.0007   0.0006    0.000    0.004    0.000
LATT   1
SYMM  - X, 1/2 + Y, 1/2 - Z
SFAC  C    H    S
UNIT  48   52   8
MERG   2
FMAP   2
PLAN    6
SIZE     0.16   0.29   0.41
BOND
L.S.  10
TEMP    20.00
ACTA
CONF
BOND $H
LIST 4
MPLA C6 C7 S1 S2
MPLA C1 C2 C3 C4 C5 C6
MPLA C12 C11 C13
MPLA C6 C7 S1 S2 C8
EQIV $1 x,-y+1/2,+z+1/2
HTAB C5 S2_$1
WGHT    0.043100    0.363300
FVAR       2.13562
S1    3    0.500905    0.163757    0.069334    11.00000    0.05271    0.03677 =
         0.06622    0.00808    0.02843    0.00029
S2    3    0.755777    0.232016   -0.034413    11.00000    0.07344    0.06786 =
         0.07966    0.01868    0.04613    0.00508
C1    1    0.942283    0.046359    0.132468    11.00000    0.05798    0.06169 =
         0.06831   -0.00666    0.02636    0.00532
AFIX  43
H1    2    0.961675    0.056525    0.064229    11.00000   -1.20000
AFIX   0
C2    1    1.045439   -0.019128    0.213124    11.00000    0.05600    0.07660 =
         0.08821   -0.01306    0.01385    0.01516
AFIX  43
H2    2    1.133226   -0.054128    0.198959    11.00000   -1.20000
AFIX   0
C3    1    1.019827   -0.033513    0.315504    11.00000    0.06972    0.06780 =
         0.07139   -0.00229   -0.00463    0.00576
AFIX  43
H3    2    1.090438   -0.077818    0.370370    11.00000   -1.20000
AFIX   0
C4    1    0.890588    0.017486    0.335914    11.00000    0.06873    0.06668 =
         0.05073   -0.00452    0.00766   -0.00634
AFIX  43
H4    2    0.873592    0.008051    0.405002    11.00000   -1.20000
AFIX   0
C5    1    0.785186    0.082783    0.255039    11.00000    0.05659    0.04929 =
         0.05321   -0.00820    0.01864   -0.00366
AFIX  43
H5    2    0.697458    0.117061    0.269945    11.00000   -1.20000
AFIX   0
C6    1    0.808550    0.098051    0.151122    11.00000    0.05019    0.03424 =
         0.05508   -0.00740    0.02001   -0.00451
C7    1    0.696029    0.165918    0.060881    11.00000    0.05505    0.03400 =
         0.05641   -0.00422    0.02697   -0.00107
C8    1    0.373958    0.265429   -0.033770    11.00000    0.04927    0.03486 =
         0.05400   -0.00068    0.01501   -0.00588
C9    1    0.342100    0.219414   -0.151290    11.00000    0.08714    0.04660 =
         0.06006   -0.01293    0.01242   -0.02005
AFIX  33
H9A   2    0.298602    0.143611   -0.155368    11.00000   -1.50000
H9B   2    0.441255    0.217434   -0.169937    11.00000   -1.50000
H9C   2    0.266268    0.268058   -0.202980    11.00000   -1.50000
AFIX   0
C10   1    0.216387    0.261651   -0.001740    11.00000    0.04851    0.05076 =
         0.08895    0.00332    0.02073   -0.00776
AFIX  33
H10A  2    0.236118    0.290584    0.072712    11.00000   -1.50000
H10B  2    0.178867    0.184230   -0.005037    11.00000   -1.50000
H10C  2    0.136046    0.307787   -0.052947    11.00000   -1.50000
AFIX   0
C11   1    0.444122    0.386067   -0.016033    11.00000    0.03790    0.03331 =
         0.04607   -0.00142    0.01396   -0.00060
C12   1    0.491393    0.435326    0.088678    11.00000    0.05511    0.03911 =
         0.04138    0.00395    0.01713   -0.00350
AFIX  43
H12   2    0.486129    0.392557    0.149868    11.00000   -1.20000
AFIX   0
C13   1    0.453458    0.452994   -0.104899    11.00000    0.05240    0.03960 =
         0.03909   -0.00395    0.01293   -0.00372
AFIX  43
H13   2    0.422198    0.422461   -0.176616    11.00000   -1.20000
HKLF 4
REM  import in P 21/c
REM R1 =  0.0324 for   1775 Fo > 4sig(Fo)  and  0.0428 for all   2160 data
REM    136 parameters refined using      0 restraints
END
WGHT      0.0392      0.3939
REM Highest difference peak  0.194,  deepest hole -0.219,  1-sigma level  0.034
Q1    1   0.4223  0.3277 -0.0220  11.00000  0.05    0.19
Q2    1   0.4848  0.3999 -0.0477  11.00000  0.05    0.18
Q3    1   0.6740  0.1861 -0.0827  11.00000  0.05    0.18
Q4    1   0.4515  0.4070  0.0261  11.00000  0.05    0.17
Q5    1   0.4251  0.2369 -0.0026  11.00000  0.05    0.15
Q6    1   0.8747  0.0816  0.1480  11.00000  0.05    0.15
;
