# Supplementary material for: 2,2′-(1,4-Phenyl­ene)bis­(propane-2,2-di­yl) bis­(benzodi­thio­ate)
Source: Acta Crystallogr Sect E Struct Rep Online. 2014 Jan 8;70(Pt 2):o117. doi: 10.1107/S160053681303465X (PMC3998285; doi:10.1107/S160053681303465X)
Supplement: Supplementary file 2 [file e-70-0o117-Isup2.hkl]

# 
# h,k,l, Fc-squared, Fo-squared, sigma(Fo-squared) and status flag 
# 
data_I
_shelx_title ' import in P 21/c' 
_shelx_refln_list_code          4 
_shelx_F_calc_maximum       89.06 
_exptl_crystal_F_000       468.00 
_reflns_d_resolution_high  0.8383 
 
loop_ 
 _symmetry_equiv_pos_as_xyz 
 'x, y, z' 
 '-x, y+1/2, -z+1/2' 
 '-x, -y, -z' 
 'x, -y-1/2, z-1/2' 
 
_cell_length_a     8.6981 
_cell_length_b    11.7074 
_cell_length_c    12.5612 
_cell_angle_alpha  90.000 
_cell_angle_beta  107.626 
_cell_angle_gamma  90.000 
 
_shelx_F_squared_multiplier     1.000 
 
loop_ 
 _refln_index_h 
 _refln_index_k 
 _refln_index_l 
 _refln_F_squared_calc 
 _refln_F_squared_meas 
 _refln_F_squared_sigma 
 _refln_observed_status 
   2   0   0      768.35      865.58     20.19 o 
   3   0   0     2849.30     3007.37     55.34 o 
   4   0   0     6465.11     6462.28    118.05 o 
   5   0   0      236.32      203.93      5.48 o 
   6   0   0       61.85       53.89      3.11 o 
   7   0   0      794.86      826.24     18.94 o 
   8   0   0      118.09      116.38      4.85 o 
   9   0   0        6.28        5.11      2.87 o 
   1   1   0      850.36      703.27     26.88 o 
   2   1   0     2381.62     2358.22     30.84 o 
   3   1   0     3031.13     2966.62     42.45 o 
   4   1   0      181.93      217.83      4.07 o 
   5   1   0      486.65      476.73      8.14 o 
   6   1   0        0.13       -1.17      1.17 o 
   7   1   0       45.35       50.66      2.18 o 
   8   1   0       11.63       12.08      1.91 o 
   9   1   0        0.23       -2.16      2.60 o 
   0   2   0      701.33      699.12     16.88 o 
   1   2   0     7932.28     7965.32    248.70 o 
   3   2   0        0.86        2.63      0.59 o 
   4   2   0      469.50      436.30      6.19 o 
   5   2   0        0.05        1.79      1.21 o 
   6   2   0        7.83        7.26      1.23 o 
   7   2   0      136.85      128.74      3.61 o 
   8   2   0      243.76      248.11      5.52 o 
   9   2   0        1.30       -0.32      1.76 o 
   1   3   0     1354.52     1482.43     27.49 o 
   2   3   0      928.90     1039.18     13.27 o 
   3   3   0      213.12      178.22      3.16 o 
   4   3   0      251.59      234.95      3.79 o 
   5   3   0      671.13      648.10     14.95 o 
   6   3   0      698.11      699.87     10.90 o 
   7   3   0       55.80       57.80      3.75 o 
   8   3   0        0.38       -1.48      1.58 o 
   9   3   0       32.24       33.02      3.37 o 
   0   4   0     2761.20     2732.09     62.36 o 
   1   4   0     3188.33     3196.83     46.33 o 
   2   4   0     1302.05     1325.12     21.53 o 
   3   4   0     1355.99     1424.25     28.88 o 
   4   4   0       21.32       25.35      2.00 o 
   5   4   0      277.94      276.66      5.00 o 
   6   4   0      522.56      540.16      8.85 o 
   7   4   0        5.84        7.15      1.48 o 
   8   4   0       38.12       36.82      3.68 o 
   9   4   0       15.32       12.85      2.04 o 
   1   5   0      104.64       70.24      1.76 o 
   2   5   0     1855.72     2059.67     27.85 o 
   3   5   0       62.60       55.61      1.47 o 
   4   5   0       52.09       50.44      1.67 o 
   5   5   0      373.81      345.59      6.07 o 
   6   5   0       80.49       74.80      2.51 o 
   7   5   0       41.65       46.76      4.57 o 
   8   5   0       15.19       11.23      2.02 o 
   9   5   0        7.58        7.89      4.44 o 
   0   6   0      349.13      408.67     11.51 o 
   1   6   0       96.96       69.03      2.18 o 
   2   6   0     3103.72     3050.82     58.37 o 
   3   6   0       10.16        7.76      1.03 o 
   4   6   0        1.34        1.61      0.95 o 
   5   6   0     1302.03     1297.55     21.97 o 
   6   6   0      391.03      417.24     15.50 o 
   7   6   0        0.16        1.04      1.45 o 
   8   6   0       14.09       10.09      2.09 o 
   1   7   0        1.62       -0.33      1.18 o 
   2   7   0       34.09       47.76      2.50 o 
   3   7   0      644.20      666.39     11.29 o 
   4   7   0      315.08      329.37     10.00 o 
   5   7   0        4.53        7.69      1.82 o 
   6   7   0        0.02       -0.68      1.25 o 
   7   7   0       24.03       29.02      2.11 o 
   8   7   0       10.87       10.52      1.98 o 
   0   8   0        8.28        7.48      2.50 o 
   1   8   0      159.09      155.34      3.95 o 
   2   8   0      649.73      670.84     10.76 o 
   3   8   0       76.40       77.06      2.43 o 
   4   8   0       48.52       45.08      4.46 o 
   5   8   0      172.57      171.80      9.60 o 
   6   8   0      200.14      213.56      9.86 o 
   7   8   0        5.84        3.99      1.87 o 
   8   8   0        1.48       -1.59      1.90 o 
   1   9   0        2.94        5.00      1.43 o 
   2   9   0       31.81       37.43      2.15 o 
   3   9   0       12.80       16.49      1.71 o 
   4   9   0      139.45      119.57      3.03 o 
   5   9   0       20.47       26.00      4.58 o 
   6   9   0        2.67        5.19      2.25 o 
   7   9   0        2.92       -0.64      2.85 o 
   0  10   0      501.90      515.84     13.26 o 
   1  10   0      234.39      235.81      5.48 o 
   2  10   0      165.93      150.41      4.10 o 
   3  10   0       34.79       28.83      2.35 o 
   4  10   0      269.04      281.18      6.53 o 
   5  10   0       95.54       88.20      3.46 o 
   6  10   0       22.36       12.72      2.25 o 
   1  11   0        9.03        7.61      1.86 o 
   2  11   0       50.18       39.44      2.50 o 
   3  11   0       10.71       11.05      2.00 o 
   4  11   0        1.43        0.96      1.29 o 
   5  11   0        2.23        6.00      2.13 o 
   6  11   0       17.93       15.37      4.88 o 
   0  12   0      241.10      259.20      9.08 o 
   1  12   0      105.47      118.33      4.25 o 
   2  12   0        0.81       -1.73      1.73 o 
   3  12   0      157.62      163.87      5.61 o 
   4  12   0      117.71      127.30      5.88 o 
   5  12   0       53.48       57.11      5.19 o 
   1  13   0       50.36       48.13      2.78 o 
   2  13   0        0.11        1.97      2.26 o 
   3  13   0        0.00        0.26      3.53 o 
 -10   1   1       22.70       24.56      3.02 o 
  -9   1   1       17.52       18.97      4.01 o 
  -8   1   1       76.82       76.74      2.81 o 
  -7   1   1       60.43       64.10      2.65 o 
  -6   1   1       54.34       50.35      2.07 o 
  -5   1   1        8.90       11.89      2.29 o 
  -4   1   1      357.28      368.30     11.36 o 
  -3   1   1      876.01      958.88     26.67 o 
  -2   1   1     2358.52     2377.05     28.78 o 
  -1   1   1      385.82      241.60     70.19 o 
   1   1   1     3653.77     3566.37     75.39 o 
   2   1   1        7.54       11.99      0.84 o 
   3   1   1       46.54       46.47      1.52 o 
   4   1   1       28.75       25.74      1.61 o 
   5   1   1      233.15      246.72      5.08 o 
   6   1   1       60.47       60.08      2.44 o 
   7   1   1      183.33      186.17     14.35 o 
   8   1   1       11.41       13.90      2.01 o 
   9   1   1      136.26      138.67      5.12 o 
  -9   2   1        2.44        2.62      1.72 o 
  -8   2   1       25.08       19.88      1.95 o 
  -7   2   1        0.43        3.31      2.49 o 
  -6   2   1        4.50        2.09      1.12 o 
  -5   2   1      282.79      297.78      5.97 o 
  -4   2   1        5.98        9.10      0.81 o 
  -3   2   1      657.81      671.44      8.81 o 
  -2   2   1      600.58      597.26      7.65 o 
  -1   2   1     1209.50     1241.93     16.61 o 
   0   2   1     2477.28     2488.09     32.45 o 
   1   2   1     3335.43     3427.09     54.61 o 
   2   2   1       17.81       15.29      0.94 o 
   3   2   1      942.55     1023.69     14.01 o 
   4   2   1      446.11      472.40      8.06 o 
   5   2   1      310.81      295.59     12.80 o 
   6   2   1       79.65       78.53      4.72 o 
   7   2   1      171.92      167.92      4.44 o 
   8   2   1        0.01        0.96      1.69 o 
   9   2   1        0.29        1.47      3.92 o 
  -9   3   1       52.06       54.05      3.13 o 
  -8   3   1      115.56      102.19      3.20 o 
  -7   3   1      408.86      381.21      7.12 o 
  -6   3   1      220.69      223.11      4.26 o 
  -5   3   1     1320.63     1349.81     17.40 o 
  -4   3   1     1081.89     1077.18     27.31 o 
  -3   3   1     1013.66      970.04     12.59 o 
  -2   3   1     1206.06     1160.30     14.55 o 
  -1   3   1     3852.31     3892.16     50.46 o 
   0   3   1     7026.76     7362.15    103.23 o 
   1   3   1     1626.91     1605.99     23.60 o 
   2   3   1        0.12        3.57      0.76 o 
   3   3   1      762.36      753.66     12.28 o 
   4   3   1     1318.07     1321.98     16.99 o 
   5   3   1      539.78      516.86      8.21 o 
   6   3   1      430.53      444.26     11.62 o 
   7   3   1        0.18       -0.38      1.61 o 
   8   3   1      174.74      158.71      4.31 o 
   9   3   1       18.09       16.73      2.38 o 
  -9   4   1       25.33       29.89      4.19 o 
  -8   4   1       84.17       85.21      3.05 o 
  -7   4   1       98.42       90.86      2.80 o 
  -6   4   1      210.58      200.14      3.87 o 
  -5   4   1      272.81      281.86      4.98 o 
  -4   4   1      575.74      577.93      8.59 o 
  -3   4   1      814.71      791.17     13.00 o 
  -2   4   1     1310.18     1272.83     16.21 o 
  -1   4   1       83.05       91.86      2.81 o 
   0   4   1      130.49      145.67      2.95 o 
   1   4   1      921.89      942.78     16.49 o 
   2   4   1     1043.02     1111.40     35.61 o 
   3   4   1      706.48      726.56     10.39 o 
   4   4   1       18.29       17.48      1.24 o 
   5   4   1      107.01       99.89      5.26 o 
   6   4   1      111.56      100.96      3.49 o 
   7   4   1       65.47       65.62      2.74 o 
   8   4   1       27.28       23.62      2.29 o 
   9   4   1       24.41       20.46      2.61 o 
  -9   5   1        2.45        4.36      5.06 o 
  -8   5   1       24.46       25.08      2.26 o 
  -7   5   1        5.19        4.96      3.99 o 
  -6   5   1      120.74      133.62      3.44 o 
  -5   5   1       29.39       38.61      1.66 o 
  -4   5   1      316.24      290.79      4.57 o 
  -3   5   1      479.76      508.83     10.59 o 
  -2   5   1      573.80      633.31      8.49 o 
  -1   5   1      563.14      603.00      9.72 o 
   0   5   1     1316.57     1435.58     21.69 o 
   1   5   1     2317.49     2496.73     33.12 o 
   2   5   1        0.41        0.89      0.58 o 
   3   5   1       27.47       25.81      1.05 o 
   4   5   1      924.23      935.38     14.77 o 
   5   5   1      526.19      537.78     22.23 o 
   6   5   1      100.05       90.11      3.29 o 
   7   5   1       26.45       24.80      5.02 o 
   8   5   1        3.95        4.38      2.28 o 
   9   5   1        1.00       -0.92      2.65 o 
  -9   6   1       17.00        9.81      6.12 o 
  -8   6   1       12.81       11.92      2.23 o 
  -7   6   1       14.18       14.66      1.63 o 
  -6   6   1        0.96        1.94      1.33 o 
  -5   6   1       45.80       41.80      1.85 o 
  -4   6   1       60.21       61.20      1.71 o 
  -3   6   1      365.97      375.63      5.05 o 
  -2   6   1       40.26       31.07      1.60 o 
  -1   6   1      268.37      278.54      5.94 o 
   0   6   1      236.72      217.55      4.45 o 
   1   6   1      347.68      371.23      6.50 o 
   2   6   1        2.42        2.66      3.61 o 
   3   6   1       11.71       12.92      1.38 o 
   4   6   1      100.33      117.21      2.68 o 
   5   6   1      222.65      206.61      4.78 o 
   6   6   1      101.47      107.01      3.11 o 
   7   6   1       26.95       28.65      2.29 o 
   8   6   1        0.51        1.45      2.39 o 
  -8   7   1        7.61       10.70      2.02 o 
  -7   7   1       10.22       12.31      2.08 o 
  -6   7   1      640.06      605.37     16.17 o 
  -5   7   1      143.70      135.91      3.12 o 
  -4   7   1       48.27       51.33      4.94 o 
  -3   7   1      231.78      213.84      4.51 o 
  -2   7   1      947.10      969.85     15.56 o 
  -1   7   1      568.76      584.05     11.45 o 
   0   7   1      100.73      103.12      3.00 o 
   1   7   1      945.60      977.37     58.51 o 
   2   7   1      655.62      659.47     10.86 o 
   3   7   1      207.07      205.35      4.76 o 
   4   7   1       46.13       46.73      3.90 o 
   5   7   1      117.04      111.73      3.74 o 
   6   7   1       43.97       44.11      2.62 o 
   7   7   1      135.48      131.73      5.11 o 
   8   7   1       14.74       13.77      2.17 o 
  -8   8   1       33.05       31.73      2.67 o 
  -7   8   1       22.19       19.12      2.48 o 
  -6   8   1       23.49       22.01      1.68 o 
  -5   8   1      557.34      549.88     16.86 o 
  -4   8   1      166.84      158.90      6.25 o 
  -3   8   1       34.45       40.98      4.97 o 
  -2   8   1        7.05        6.18      3.96 o 
  -1   8   1     1293.76     1413.17     22.76 o 
   0   8   1       90.51       83.43      3.07 o 
   1   8   1       11.12        9.49      4.30 o 
   2   8   1      187.53      196.87      9.63 o 
   3   8   1      219.87      241.44      8.63 o 
   4   8   1       83.87       88.95      3.36 o 
   5   8   1      128.00      120.99      9.42 o 
   6   8   1       52.37       60.13      5.06 o 
   7   8   1       61.54       49.84      7.09 o 
  -7   9   1       16.85       23.33      3.08 o 
  -6   9   1      106.43      114.49      3.74 o 
  -5   9   1      284.65      294.16      8.47 o 
  -4   9   1        7.28        5.32      1.34 o 
  -3   9   1       48.43       48.34      2.31 o 
  -2   9   1      551.64      552.59     11.66 o 
  -1   9   1      266.79      281.83      6.49 o 
   0   9   1      217.99      221.91      4.87 o 
   1   9   1      329.51      336.95      6.40 o 
   2   9   1      568.67      597.20     11.13 o 
   3   9   1       88.50       94.20      2.73 o 
   4   9   1       38.08       45.91      2.74 o 
   5   9   1       36.22       37.75      2.62 o 
   6   9   1       94.60      102.79      4.24 o 
   7   9   1       28.16       29.59      5.02 o 
  -7  10   1        2.25        2.48      3.21 o 
  -6  10   1        0.19       -1.52      1.52 o 
  -5  10   1       70.72       73.34      2.60 o 
  -4  10   1      315.72      309.42      6.57 o 
  -3  10   1       28.83       36.12      2.28 o 
  -2  10   1        0.37       -1.23      1.84 o 
  -1  10   1      159.61      161.83      4.30 o 
   0  10   1      221.21      225.07      5.33 o 
   1  10   1       62.95       60.80      2.59 o 
   2  10   1        2.21       -0.48      1.60 o 
   3  10   1       10.94       11.95      5.23 o 
   4  10   1        1.40        1.04      3.66 o 
   5  10   1       64.32       60.96      3.24 o 
   6  10   1       64.98       58.01      7.47 o 
  -6  11   1       44.03       43.80      4.59 o 
  -5  11   1        4.82        8.62      6.99 o 
  -4  11   1       29.50       28.91      3.05 o 
  -3  11   1        3.33        0.99      1.75 o 
  -2  11   1       66.40       64.15      2.98 o 
  -1  11   1      260.25      254.75      6.03 o 
   0  11   1       27.90       22.98      1.80 o 
   1  11   1       11.92        8.27      1.64 o 
   2  11   1      132.80      134.53      4.41 o 
   3  11   1       84.03       78.76      3.05 o 
   4  11   1       58.18       57.49      3.15 o 
   5  11   1        4.90        3.21      4.09 o 
  -5  12   1       13.10       10.32      3.61 o 
  -4  12   1        1.33       -1.53      1.53 o 
  -3  12   1        1.05        0.66      1.67 o 
  -2  12   1       30.09       25.94      2.02 o 
  -1  12   1       81.74       77.77      3.38 o 
   0  12   1       13.11       11.86      1.71 o 
   1  12   1       44.94       48.96      2.70 o 
   2  12   1       29.52       27.78      2.50 o 
   3  12   1       48.99       52.05      2.57 o 
   4  12   1        0.00        4.82      2.98 o 
  -3  13   1       39.59       36.68      2.98 o 
  -2  13   1       27.92       25.92      2.65 o 
  -1  13   1      116.57      117.06      4.08 o 
   0  13   1      149.01      156.88      5.11 o 
   1  13   1       57.73       56.28      3.44 o 
   2  13   1        8.36        6.71      3.14 o 
   3  13   1       35.23       27.45      4.30 o 
 -10   0   2        5.55        9.65      3.71 o 
  -9   0   2        5.56        5.28      1.75 o 
  -8   0   2      249.64      254.47      7.04 o 
  -7   0   2      972.52      980.90     18.46 o 
  -6   0   2       72.35       83.97      3.62 o 
  -5   0   2      197.55      220.68      5.92 o 
  -4   0   2     1960.79     1997.13     32.56 o 
  -3   0   2     5613.26     5686.43    103.75 o 
  -2   0   2      417.84      374.05      5.99 o 
   1   0   2     5183.45     5281.51    117.98 o 
   2   0   2     2072.91     2023.24     45.96 o 
   3   0   2      221.07      195.18      5.96 o 
   4   0   2     1204.19     1107.63     26.95 o 
   5   0   2      209.88      206.21      6.01 o 
   6   0   2        6.24        9.60      2.41 o 
   7   0   2       37.89       41.26      3.24 o 
   8   0   2      105.37      111.16      5.72 o 
   9   0   2       14.99       18.15      4.74 o 
 -10   1   2       92.48       96.10      4.28 o 
  -9   1   2       31.11       27.73      1.74 o 
  -8   1   2       20.03       23.68      1.81 o 
  -7   1   2      408.84      419.61      6.97 o 
  -6   1   2      216.15      193.84      3.63 o 
  -5   1   2       59.16       59.36      2.12 o 
  -4   1   2     2414.88     2725.07     33.28 o 
  -3   1   2     6497.85     6406.07     82.92 o 
  -2   1   2     2239.44     2129.37     28.31 o 
  -1   1   2        0.75        0.92      0.31 o 
   0   1   2       80.68       79.52      1.30 o 
   1   1   2      410.57      360.58      5.16 o 
   2   1   2     2286.53     2266.27     32.75 o 
   3   1   2        0.01        0.56      1.36 o 
   4   1   2       12.78       12.34      1.35 o 
   5   1   2      631.17      622.92     12.42 o 
   6   1   2      579.81      592.98     10.78 o 
   7   1   2        1.40       -1.61      1.61 o 
   8   1   2        0.80       -0.28      2.11 o 
   9   1   2       64.09       62.26      3.44 o 
 -10   2   2        0.15        1.06      2.74 o 
  -9   2   2        1.37        0.78      2.27 o 
  -8   2   2      174.63      176.80      4.27 o 
  -7   2   2      217.42      201.88      4.52 o 
  -6   2   2       36.63       30.45      1.87 o 
  -5   2   2     1512.75     1583.68     21.95 o 
  -4   2   2      601.23      583.21      8.57 o 
  -3   2   2      419.35      383.74      5.36 o 
  -2   2   2      778.44      781.51     10.80 o 
  -1   2   2      569.31      562.21      6.95 o 
   1   2   2      844.47      922.02     15.23 o 
   2   2   2     1772.43     1748.66     25.65 o 
   3   2   2       51.13       62.37      1.89 o 
   4   2   2     1452.91     1417.22     21.45 o 
   5   2   2      128.64      126.54      8.84 o 
   6   2   2      112.54      109.38      3.58 o 
   7   2   2      151.23      147.42      4.76 o 
   8   2   2       36.41       45.17     10.24 o 
   9   2   2        1.61        1.56      2.08 o 
  -9   3   2       75.72       74.59      3.09 o 
  -8   3   2       53.70       40.76      3.92 o 
  -7   3   2      117.48      100.42      3.69 o 
  -6   3   2       70.77       70.33      4.11 o 
  -5   3   2      790.60      775.66     17.73 o 
  -4   3   2      648.20      660.91     11.51 o 
  -3   3   2      740.13      691.60      9.03 o 
  -2   3   2      434.28      440.44      6.55 o 
  -1   3   2     1688.09     1648.93     20.49 o 
   0   3   2     4225.47     4350.40     52.14 o 
   1   3   2     2436.31     2528.64     48.89 o 
   2   3   2        0.25        2.49      1.13 o 
   3   3   2      165.29      146.32      3.16 o 
   4   3   2       19.23       15.15      2.66 o 
   5   3   2      594.49      606.61      9.66 o 
   6   3   2        2.20        1.87      1.73 o 
   7   3   2       59.93       65.96      3.22 o 
   8   3   2        1.07        2.96      3.19 o 
   9   3   2        1.87        1.42      2.14 o 
  -9   4   2       10.15       11.72      2.88 o 
  -8   4   2       43.78       40.61      9.57 o 
  -7   4   2      123.06      123.76      3.36 o 
  -6   4   2      457.23      464.57      7.01 o 
  -5   4   2     1019.14     1007.22     17.13 o 
  -4   4   2        3.56        0.36      0.61 o 
  -3   4   2      274.00      279.54      4.04 o 
  -2   4   2     2793.20     2802.07     34.24 o 
  -1   4   2     1004.41     1022.29     14.03 o 
   0   4   2      111.93       99.71      5.50 o 
   1   4   2      158.95      143.07      6.75 o 
   2   4   2     7481.10     7731.55    130.40 o 
   3   4   2      124.89      127.23      2.59 o 
   4   4   2       83.33       84.53      2.18 o 
   5   4   2      218.29      204.75      4.63 o 
   6   4   2      108.61      114.68      3.69 o 
   7   4   2        8.21        4.51      1.78 o 
   8   4   2       28.85       31.40      2.40 o 
  -9   5   2       12.24       15.37      2.58 o 
  -8   5   2       68.01       70.21      3.87 o 
  -7   5   2        9.20       13.55      3.90 o 
  -6   5   2      165.83      149.97      3.46 o 
  -5   5   2      652.43      636.15      8.49 o 
  -4   5   2      324.29      296.66      4.13 o 
  -3   5   2        1.20        1.25      0.99 o 
  -2   5   2        7.50       12.36      2.12 o 
  -1   5   2     1764.15     1714.96     21.45 o 
   0   5   2     1794.83     1810.53     27.16 o 
   1   5   2     1932.12     2058.90     34.01 o 
   2   5   2       15.73        9.50      1.15 o 
   3   5   2      917.42      866.36     12.77 o 
   4   5   2       44.02       39.72      1.32 o 
   5   5   2       33.93       28.64      1.74 o 
   6   5   2        0.67       -0.17      1.32 o 
   7   5   2       86.24       89.25      4.43 o 
   8   5   2       22.66       14.79      7.26 o 
  -9   6   2       48.95       51.78      4.03 o 
  -8   6   2        3.17       -1.63      1.98 o 
  -7   6   2        0.58        0.92      2.93 o 
  -6   6   2      724.74      748.43     11.07 o 
  -5   6   2      573.29      594.16     20.17 o 
  -4   6   2        0.20        0.32      1.11 o 
  -3   6   2        0.49        0.39      0.92 o 
  -2   6   2      685.68      648.68      9.78 o 
  -1   6   2      249.49      207.72      4.97 o 
   0   6   2       57.62       56.64      1.87 o 
   1   6   2      439.40      452.70      9.86 o 
   2   6   2       46.94       34.59      1.99 o 
   3   6   2      662.50      644.48     16.28 o 
   4   6   2       41.55       38.12      5.01 o 
   5   6   2       82.46       80.35      4.89 o 
   6   6   2      147.60      157.01      7.16 o 
   7   6   2       10.94       15.08      1.80 o 
   8   6   2        0.01        1.54      1.64 o 
  -8   7   2       25.27       24.36      2.70 o 
  -7   7   2       14.97       19.76      2.60 o 
  -6   7   2       36.27       34.76      1.58 o 
  -5   7   2      471.51      488.80      7.65 o 
  -4   7   2      122.48      128.02      3.76 o 
  -3   7   2       67.39       73.64      2.62 o 
  -2   7   2        1.33       -2.05      2.05 o 
  -1   7   2      167.56      152.40      3.66 o 
   0   7   2      600.31      596.93     34.07 o 
   1   7   2      251.83      276.68      6.77 o 
   2   7   2      603.08      630.17     26.40 o 
   3   7   2        2.49        3.67      1.41 o 
   4   7   2      570.16      554.23     10.40 o 
   5   7   2       33.15       31.24      2.34 o 
   6   7   2       46.10       43.96      2.79 o 
   7   7   2       60.50       63.77      3.94 o 
   8   7   2       57.64       54.61      2.61 o 
  -8   8   2        0.60        3.42      2.41 o 
  -7   8   2        0.00       -0.61      1.92 o 
  -6   8   2      154.93      163.45      6.67 o 
  -5   8   2      478.72      478.62      7.57 o 
  -4   8   2       47.77       47.06      2.57 o 
  -3   8   2       17.95       29.09      2.10 o 
  -2   8   2      208.07      203.06     16.42 o 
  -1   8   2       51.82       48.61      2.06 o 
   0   8   2      123.70      116.80      2.96 o 
   1   8   2       22.78       19.79      5.53 o 
   2   8   2      415.21      438.44     16.24 o 
   3   8   2       14.13       11.87      1.77 o 
   4   8   2        3.63       -1.55      1.55 o 
   5   8   2       66.47       63.21      4.14 o 
   6   8   2       47.42       47.77      3.16 o 
   7   8   2        0.02       -2.19      3.07 o 
  -7   9   2        4.03        8.36      1.97 o 
  -6   9   2        0.05       -2.44      2.44 o 
  -5   9   2        2.24        5.58      1.96 o 
  -4   9   2       17.15       21.94      9.70 o 
  -3   9   2       54.95       49.83      2.18 o 
  -2   9   2       60.40       56.30      2.57 o 
  -1   9   2       53.79       57.88      2.41 o 
   0   9   2       61.48       68.03      2.74 o 
   1   9   2       10.40       10.35      1.32 o 
   2   9   2        1.37        2.65      3.22 o 
   3   9   2      325.00      320.27      9.38 o 
   4   9   2       22.93       18.27      2.29 o 
   5   9   2        2.06        3.62      2.06 o 
   6   9   2        2.15        1.22      2.27 o 
   7   9   2        1.38       -1.98      3.00 o 
  -7  10   2       96.40       98.77      5.88 o 
  -6  10   2       30.62       22.38      4.65 o 
  -5  10   2       57.81       52.87      7.79 o 
  -4  10   2       18.86       23.69      6.22 o 
  -3  10   2      260.21      259.14      6.25 o 
  -2  10   2        2.11       -1.01      1.29 o 
  -1  10   2       59.51       64.20      2.70 o 
   0  10   2      451.34      456.18      8.68 o 
   1  10   2       67.95       62.14      2.81 o 
   2  10   2       18.45       22.65      4.02 o 
   3  10   2        3.04        1.21      6.27 o 
   4  10   2      176.86      182.78      9.09 o 
   5  10   2        2.99       -1.91      2.15 o 
   6  10   2        0.71       -0.43      2.60 o 
  -6  11   2       12.37       19.96      9.88 o 
  -5  11   2       73.22       62.58      8.04 o 
  -4  11   2      108.07      106.45      6.69 o 
  -3  11   2       46.89       49.14      2.61 o 
  -2  11   2      167.38      169.42      4.63 o 
  -1  11   2      119.53      117.35      3.97 o 
   0  11   2      265.51      268.21      6.36 o 
   1  11   2      298.18      320.81      7.04 o 
   2  11   2      155.62      159.44      4.71 o 
   3  11   2       98.60       92.23      5.05 o 
   4  11   2       26.33       27.76      2.98 o 
   5  11   2      231.85      228.85      7.20 o 
  -5  12   2       11.48       12.22      3.70 o 
  -4  12   2       47.38       52.27      2.50 o 
  -3  12   2       14.35       16.55      2.19 o 
  -2  12   2       19.30       17.74      2.08 o 
  -1  12   2       57.60       61.30      3.22 o 
   0  12   2      101.33      104.78      3.73 o 
   1  12   2       34.53       36.29      2.32 o 
   2  12   2       18.72       17.56      1.91 o 
   3  12   2       41.90       37.51      3.64 o 
   4  12   2       33.59       32.86     11.50 o 
  -3  13   2       33.24       40.04      2.81 o 
  -2  13   2        1.72       -0.70      1.95 o 
  -1  13   2       89.61       85.07      4.03 o 
   0  13   2       86.88       81.48      3.82 o 
   1  13   2       32.38       34.95      2.85 o 
   2  13   2        6.34       -1.05      2.85 o 
 -10   1   3       29.85       30.66      6.17 o 
  -9   1   3        3.06        2.09      1.10 o 
  -8   1   3       33.61       30.00      1.36 o 
  -7   1   3        7.43        4.51      1.00 o 
  -6   1   3        1.25        2.70      0.60 o 
  -5   1   3      155.73      168.88      2.93 o 
  -4   1   3      524.13      581.19      7.93 o 
  -3   1   3      353.75      362.75      5.18 o 
  -2   1   3       40.18       52.81      1.20 o 
  -1   1   3        0.97        0.42      0.33 o 
   0   1   3       44.51       33.32      1.05 o 
   1   1   3        8.16        5.44      0.81 o 
   2   1   3      527.39      562.03     12.49 o 
   3   1   3       72.21       81.96      2.28 o 
   4   1   3      593.42      637.64     10.51 o 
   5   1   3       93.17       91.55      3.02 o 
   6   1   3       45.31       49.58      2.64 o 
   7   1   3       33.90       34.29      3.43 o 
   8   1   3      138.63      125.62      8.83 o 
   9   1   3        2.82        1.46      4.68 o 
 -10   2   3       52.93       58.17      3.72 o 
  -9   2   3       33.80       35.75      1.35 o 
  -8   2   3        1.20        1.48      0.82 o 
  -7   2   3       91.06       86.88      2.50 o 
  -6   2   3      118.92      105.17      2.58 o 
  -5   2   3      377.19      373.11      6.14 o 
  -4   2   3      438.82      446.57      6.82 o 
  -3   2   3      173.44      127.49      2.70 o 
  -2   2   3      801.67      757.68      9.87 o 
  -1   2   3      345.66      304.59      4.23 o 
   0   2   3     1899.49     1824.29     22.42 o 
   1   2   3     1681.38     1675.38     24.30 o 
   2   2   3     3686.63     3907.96     55.64 o 
   3   2   3      191.87      195.60      3.94 o 
   4   2   3       73.60       66.99      2.50 o 
   5   2   3      376.52      377.43      9.55 o 
   6   2   3      300.47      287.55      8.69 o 
   7   2   3        1.10        0.78      2.01 o 
   8   2   3        4.29        5.13      3.35 o 
 -10   3   3        0.26        3.30      2.92 o 
  -9   3   3       15.64       12.45      1.17 o 
  -8   3   3       19.81       16.83      1.62 o 
  -7   3   3      126.64      107.07      2.39 o 
  -6   3   3      120.83      121.75      2.41 o 
  -5   3   3        3.38        4.53      1.40 o 
  -4   3   3      672.77      711.50     10.49 o 
  -3   3   3       52.06       63.01      1.62 o 
  -2   3   3      287.44      253.57      3.68 o 
  -1   3   3        0.58        0.26      0.92 o 
   0   3   3      123.90      137.34      2.36 o 
   1   3   3       16.94       12.85      0.56 o 
   2   3   3      414.98      478.92      6.88 o 
   3   3   3       57.96       62.25      2.45 o 
   4   3   3       98.25       85.31      3.46 o 
   5   3   3      184.41      173.66      5.42 o 
   6   3   3       49.58       49.71      7.86 o 
   7   3   3        3.29        3.13      2.72 o 
   8   3   3        0.43        0.39      1.83 o 
  -9   4   3       63.28       64.17      2.34 o 
  -8   4   3       85.90       81.77      2.41 o 
  -7   4   3      204.03      200.48      3.92 o 
  -6   4   3     1092.33     1077.84     16.30 o 
  -5   4   3      413.63      408.93      6.72 o 
  -4   4   3      405.12      392.82      6.29 o 
  -3   4   3     1646.16     1683.92     34.07 o 
  -2   4   3      125.56      101.11      3.20 o 
  -1   4   3      198.94      178.48      3.94 o 
   0   4   3      520.23      492.99      6.65 o 
   1   4   3     5045.93     5350.97     84.95 o 
   2   4   3      526.64      518.40      8.61 o 
   3   4   3      426.50      428.96      9.78 o 
   4   4   3      198.54      196.10      5.79 o 
   5   4   3      410.52      392.36      7.58 o 
   6   4   3      126.72      140.29      7.08 o 
   7   4   3      150.17      146.61      8.36 o 
   8   4   3       70.76       71.37      5.01 o 
  -9   5   3       33.01       25.23      3.30 o 
  -8   5   3        0.00        0.34      1.59 o 
  -7   5   3        2.20        1.81      2.87 o 
  -6   5   3       30.10       30.41      1.98 o 
  -5   5   3        0.01        3.16      1.11 o 
  -4   5   3       55.46       49.26      4.10 o 
  -3   5   3      683.28      733.90     10.84 o 
  -2   5   3       83.66       93.46      3.24 o 
  -1   5   3        1.74        3.57      0.93 o 
   0   5   3      491.46      538.00      7.92 o 
   1   5   3       63.28       77.80      1.72 o 
   2   5   3        7.10        6.98      1.93 o 
   3   5   3       95.52      106.16      2.91 o 
   4   5   3      167.93      156.35      4.52 o 
   5   5   3        0.61        0.97      1.40 o 
   6   5   3        5.64        4.12      2.00 o 
   7   5   3       62.92       54.03      2.66 o 
   8   5   3        1.67        3.88      1.92 o 
  -9   6   3        4.86        6.57      3.22 o 
  -8   6   3       69.04       68.37      3.08 o 
  -7   6   3       25.29       24.21      2.97 o 
  -6   6   3       83.10       79.25      2.78 o 
  -5   6   3       10.25        9.91      1.34 o 
  -4   6   3      103.16       96.24      2.65 o 
  -3   6   3       52.57       53.84      1.44 o 
  -2   6   3      388.27      424.96      6.74 o 
  -1   6   3     1200.68     1241.89     22.71 o 
   0   6   3       10.37        9.90      1.29 o 
   1   6   3       96.40       89.40      3.92 o 
   2   6   3      147.26      141.19      3.79 o 
   3   6   3      478.85      509.11      8.35 o 
   4   6   3       87.25       98.52      3.53 o 
   5   6   3       92.44       93.72      5.40 o 
   6   6   3       47.55       48.17      4.72 o 
   7   6   3       41.02       37.51      5.20 o 
   8   6   3        2.70        2.88      1.71 o 
  -8   7   3        1.17        1.07      2.21 o 
  -7   7   3        4.44        3.89      1.90 o 
  -6   7   3       88.91       85.49      2.97 o 
  -5   7   3      125.76      124.52      7.65 o 
  -4   7   3      104.38       96.08      2.81 o 
  -3   7   3      118.27      120.01      2.59 o 
  -2   7   3       38.92       40.31      1.72 o 
  -1   7   3      470.37      494.83     11.96 o 
   0   7   3       87.03       82.60      8.81 o 
   1   7   3      207.61      207.83      4.30 o 
   2   7   3       23.92       28.42      3.21 o 
   3   7   3       45.69       47.19      2.27 o 
   4   7   3       99.77       98.72      5.79 o 
   5   7   3        9.50       10.41      3.80 o 
   6   7   3       74.05       67.83      3.94 o 
   7   7   3       32.33       32.74      4.17 o 
  -8   8   3      105.39      108.15      4.63 o 
  -7   8   3       45.11       46.02      3.01 o 
  -6   8   3       15.39       12.04      1.71 o 
  -5   8   3      690.33      710.52     28.43 o 
  -4   8   3      938.06      976.29     17.50 o 
  -3   8   3      191.80      178.47      9.64 o 
  -2   8   3      494.26      510.23      9.36 o 
  -1   8   3      882.73      872.85     28.23 o 
   0   8   3     2013.31     2129.15     41.04 o 
   1   8   3       26.99       27.50      2.12 o 
   2   8   3        0.05        2.69      3.01 o 
   3   8   3      166.74      169.86      4.59 o 
   4   8   3      515.42      526.76     10.44 o 
   5   8   3       34.66       39.60      2.71 o 
   6   8   3       56.16       55.59      3.12 o 
   7   8   3       54.50       53.01      7.32 o 
  -7   9   3        0.00        1.23      2.25 o 
  -6   9   3      124.42      119.79      3.88 o 
  -5   9   3       13.69       18.55      3.49 o 
  -4   9   3       49.93       49.58      1.43 o 
  -3   9   3       10.77       13.20      1.63 o 
  -2   9   3      191.13      187.05      4.96 o 
  -1   9   3      756.78      773.97     13.62 o 
   0   9   3      244.35      239.21      5.17 o 
   1   9   3       22.93       26.69      1.36 o 
   2   9   3       22.25       27.31      2.75 o 
   3   9   3       64.22       56.85      2.89 o 
   4   9   3        8.97        7.84      1.84 o 
   5   9   3       18.79       14.59      3.80 o 
   6   9   3       40.91       43.64      4.07 o 
  -7  10   3        0.10        0.04      3.06 o 
  -6  10   3        7.90        7.69      2.22 o 
  -5  10   3      244.60      229.59     16.89 o 
  -4  10   3      290.06      301.64      8.86 o 
  -3  10   3       19.70       19.25      1.89 o 
  -2  10   3        5.73        4.47      1.47 o 
  -1  10   3      686.96      729.55     13.26 o 
   0  10   3      108.63      110.09      3.62 o 
   1  10   3       13.55       14.29      1.74 o 
   2  10   3       10.16        5.39      2.07 o 
   3  10   3       30.68       35.19      2.91 o 
   4  10   3       31.90       31.18      2.72 o 
   5  10   3       56.59       50.50      3.22 o 
  -6  11   3       23.64       17.73      2.92 o 
  -5  11   3       26.92       29.27      2.97 o 
  -4  11   3       42.09       34.75      7.97 o 
  -3  11   3       61.74       64.04      3.09 o 
  -2  11   3       70.57       71.78      3.09 o 
  -1  11   3       75.08       67.73      3.24 o 
   0  11   3        2.07        2.17      1.91 o 
   1  11   3       11.57       12.10      5.27 o 
   2  11   3        1.82        1.93      3.22 o 
   3  11   3       20.33       15.99      7.44 o 
   4  11   3       61.00       73.03      4.68 o 
   5  11   3        0.31        1.74      2.63 o 
  -5  12   3        1.38       -2.19      2.75 o 
  -4  12   3       31.83       24.62      3.00 o 
  -3  12   3       51.51       45.04      2.78 o 
  -2  12   3       11.16       13.31      1.95 o 
  -1  12   3       62.76       63.15      3.55 o 
   0  12   3       18.17       14.49      2.02 o 
   1  12   3      134.91      140.10      3.92 o 
   2  12   3       13.91       11.36      2.67 o 
   3  12   3       72.20       65.74     11.52 o 
   4  12   3        8.56        6.24      3.11 o 
  -3  13   3       80.44       77.75      4.78 o 
  -2  13   3       11.38       17.06      2.74 o 
  -1  13   3        1.32        3.44      2.50 o 
   0  13   3       19.92       23.83      2.57 o 
   1  13   3       34.44       35.41      3.88 o 
   2  13   3        1.21       -2.02      2.61 o 
 -10   0   4       15.15        9.34      3.97 o 
  -9   0   4      215.83      206.69      8.75 o 
  -8   0   4       13.70        8.86      2.46 o 
  -7   0   4      102.77       86.74      4.08 o 
  -6   0   4      155.51      144.47      4.78 o 
  -5   0   4     2280.25     2332.94     46.00 o 
  -4   0   4       75.08       60.67      2.32 o 
  -3   0   4     1687.73     1686.88     28.31 o 
  -2   0   4     3678.59     3626.11     58.32 o 
  -1   0   4      563.96      543.97      9.52 o 
   0   0   4       60.20       56.90      1.58 o 
   1   0   4       33.50       26.05      1.64 o 
   2   0   4     2627.85     2687.06     50.78 o 
   3   0   4     1153.51     1252.74     30.13 o 
   4   0   4      269.47      273.28      9.49 o 
   5   0   4      126.08      117.63      5.81 o 
   6   0   4      396.28      416.41     11.51 o 
   7   0   4        4.94        8.53      3.07 o 
   8   0   4        0.82        0.15      3.44 o 
 -10   1   4      193.82      201.54      6.39 o 
  -9   1   4       22.57       17.98      2.27 o 
  -8   1   4        0.13       -0.83      3.34 o 
  -7   1   4      341.36      371.69     11.09 o 
  -6   1   4     1089.54     1094.54     16.46 o 
  -5   1   4      925.20      995.66     14.22 o 
  -4   1   4      495.11      566.30      7.73 o 
  -3   1   4     2079.94     2109.12     26.27 o 
  -2   1   4     1922.35     1886.05     22.17 o 
  -1   1   4      855.13      817.71      9.27 o 
   0   1   4      211.56      200.03      2.63 o 
   1   1   4     2306.26     2235.47     32.82 o 
   2   1   4     1837.09     1704.33     25.43 o 
   3   1   4       14.90       19.73      1.78 o 
   4   1   4        3.56        5.45      1.52 o 
   5   1   4      784.96      785.79     13.70 o 
   6   1   4      412.78      412.50      8.98 o 
   7   1   4        8.94        4.67      3.17 o 
   8   1   4        4.29        1.28      2.50 o 
 -10   2   4        0.29        0.30      2.51 o 
  -9   2   4       60.98       66.41      3.27 o 
  -8   2   4        2.91        1.05      2.91 o 
  -7   2   4      306.62      287.92      5.93 o 
  -6   2   4      354.85      355.53      5.84 o 
  -5   2   4      808.62      805.55     11.92 o 
  -4   2   4      262.20      240.90      5.00 o 
  -3   2   4     1339.42     1307.94     16.63 o 
  -2   2   4        6.64        2.17      0.57 o 
  -1   2   4     1300.67     1252.47     13.86 o 
   0   2   4     3216.86     3341.10     40.62 o 
   1   2   4      503.44      498.82      6.72 o 
   2   2   4      449.31      459.54     11.84 o 
   3   2   4        7.00       11.30      4.57 o 
   4   2   4       68.89       71.92      2.62 o 
   5   2   4       54.67       65.12      2.88 o 
   6   2   4       26.88       33.69      2.47 o 
   7   2   4        3.05        2.46      2.12 o 
   8   2   4       24.34       22.60      3.15 o 
 -10   3   4        1.72        9.42      2.73 o 
  -9   3   4       17.75       17.57      2.28 o 
  -8   3   4      148.40      146.63      4.04 o 
  -7   3   4       20.33       15.90      1.44 o 
  -6   3   4       66.52       60.94      2.04 o 
  -5   3   4      220.60      231.04      6.28 o 
  -4   3   4       32.55       21.69      0.83 o 
  -3   3   4        5.65        4.58      0.69 o 
  -2   3   4      599.04      610.19     11.07 o 
  -1   3   4      375.79      358.63      4.78 o 
   0   3   4      544.72      485.73      6.43 o 
   1   3   4       13.73       10.33      0.64 o 
   2   3   4       53.97       29.81      1.59 o 
   3   3   4       34.39       30.45      1.47 o 
   4   3   4      182.56      175.94      4.67 o 
   5   3   4        0.04        3.79      2.34 o 
   6   3   4       61.32       62.27      3.27 o 
   7   3   4       21.62       26.74      2.73 o 
   8   3   4       75.40       67.02      3.65 o 
  -9   4   4        0.03        0.13      1.82 o 
  -8   4   4       69.71       71.64      2.74 o 
  -7   4   4      215.06      219.97      4.53 o 
  -6   4   4       98.33       94.61      2.31 o 
  -5   4   4      813.53      889.92     13.52 o 
  -4   4   4      434.80      429.68      6.94 o 
  -3   4   4     1039.06      969.75     26.56 o 
  -2   4   4     1787.14     1895.57     21.82 o 
  -1   4   4      652.60      654.88      8.19 o 
   0   4   4      217.80      197.68      3.38 o 
   1   4   4       57.80       41.11      2.09 o 
   2   4   4      189.29      185.41      3.31 o 
   3   4   4      245.77      259.86      6.06 o 
   4   4   4       89.72       97.57      2.67 o 
   5   4   4        0.95        1.57      2.06 o 
   6   4   4        4.74        0.41      1.50 o 
   7   4   4       41.87       37.97      2.72 o 
   8   4   4       15.22       14.44      2.53 o 
  -9   5   4      131.05      144.65      6.48 o 
  -8   5   4      275.73      297.14     10.71 o 
  -7   5   4      132.13      124.36      3.38 o 
  -6   5   4      257.43      249.00      4.73 o 
  -5   5   4      780.65      792.64     16.19 o 
  -4   5   4     2270.31     2360.45     40.42 o 
  -3   5   4        0.82        3.08      1.08 o 
  -2   5   4      213.89      196.54      3.49 o 
  -1   5   4     1426.40     1346.14     18.37 o 
   0   5   4     2176.62     2153.58     26.90 o 
   1   5   4      185.98      186.76      9.36 o 
   2   5   4        2.83        5.61      1.15 o 
   3   5   4      202.18      188.78      4.34 o 
   4   5   4      163.90      167.50      4.95 o 
   5   5   4        5.35        5.82      0.80 o 
   6   5   4        0.04       -0.71      1.06 o 
   7   5   4        5.63        6.87      1.62 o 
   8   5   4       12.85       17.63      2.08 o 
  -9   6   4       17.53       15.07      3.29 o 
  -8   6   4       45.98       47.84      2.52 o 
  -7   6   4       35.85       38.94      3.39 o 
  -6   6   4      212.20      214.07      6.23 o 
  -5   6   4      241.22      240.94      4.91 o 
  -4   6   4      317.05      290.53      5.35 o 
  -3   6   4      476.30      469.24      9.39 o 
  -2   6   4      188.17      180.51      3.32 o 
  -1   6   4      388.24      379.87      7.07 o 
   0   6   4      541.05      547.98      7.72 o 
   1   6   4      589.07      629.88     10.25 o 
   2   6   4      391.58      406.55      7.40 o 
   3   6   4       13.13       11.14      2.17 o 
   4   6   4        6.46       13.48      1.55 o 
   5   6   4        0.01       -2.32      2.32 o 
   6   6   4       11.22       18.30      2.46 o 
   7   6   4       15.75       14.43      4.76 o 
  -8   7   4       62.39       70.63      4.72 o 
  -7   7   4       13.16       10.84      1.81 o 
  -6   7   4       29.18       27.58      2.00 o 
  -5   7   4      270.57      271.18      5.53 o 
  -4   7   4       25.06       23.74      6.74 o 
  -3   7   4       58.87       68.13      2.00 o 
  -2   7   4       50.34       48.08      1.99 o 
  -1   7   4      588.16      579.71      9.14 o 
   0   7   4     1457.60     1504.17     21.14 o 
   1   7   4      375.79      375.17      6.28 o 
   2   7   4      124.67      126.01      3.91 o 
   3   7   4      607.59      637.88     11.62 o 
   4   7   4      443.09      453.19      9.32 o 
   5   7   4       93.25       99.33      4.35 o 
   6   7   4       24.07       21.21      7.96 o 
   7   7   4      115.45      115.31     12.97 o 
  -8   8   4        3.27        3.23      2.25 o 
  -7   8   4       25.84       25.44      2.24 o 
  -6   8   4       38.89       38.79      5.33 o 
  -5   8   4        9.40        3.56      2.48 o 
  -4   8   4      152.67      154.45      4.03 o 
  -3   8   4      348.89      338.24      6.73 o 
  -2   8   4       48.92       47.55      2.11 o 
  -1   8   4       42.86       45.08      3.38 o 
   0   8   4      625.81      651.27     19.22 o 
   1   8   4      278.46      280.02      9.77 o 
   2   8   4       38.02       40.17      2.97 o 
   3   8   4       28.69       26.24      2.08 o 
   4   8   4       67.77       73.21      3.20 o 
   5   8   4        2.09        1.42      1.75 o 
   6   8   4        0.69       -0.74      4.31 o 
  -7   9   4        1.49        1.34      2.48 o 
  -6   9   4        0.77        4.16      1.95 o 
  -5   9   4        3.15        4.40      1.70 o 
  -4   9   4        7.78       10.32      2.10 o 
  -3   9   4       73.25       71.00      2.69 o 
  -2   9   4        4.52        3.22      1.73 o 
  -1   9   4        1.32        0.94      1.32 o 
   0   9   4       10.63        6.47      1.49 o 
   1   9   4       11.46        9.86      3.44 o 
   2   9   4        0.08       -0.37      1.55 o 
   3   9   4        2.40        2.01      1.66 o 
   4   9   4        3.72        1.44      1.77 o 
   5   9   4       30.49       31.43      3.01 o 
   6   9   4       12.73        9.08      3.29 o 
  -7  10   4       20.13       21.66      2.61 o 
  -6  10   4        0.63        1.08      2.38 o 
  -5  10   4      106.36      113.96      4.44 o 
  -4  10   4        0.03       -1.25      1.71 o 
  -3  10   4        2.73        2.83      1.82 o 
  -2  10   4      129.94      127.87      4.03 o 
  -1  10   4        4.49        2.50      1.60 o 
   0  10   4        0.48        0.23      1.32 o 
   1  10   4       53.51       46.83      1.63 o 
   2  10   4      251.20      254.54     17.88 o 
   3  10   4        0.69        4.09      2.36 o 
   4  10   4       15.26        9.96      3.04 o 
   5  10   4        2.72        0.30      2.41 o 
  -6  11   4       66.99       70.72      4.48 o 
  -5  11   4       75.97       71.00      7.47 o 
  -4  11   4      105.69      101.67      5.12 o 
  -3  11   4      207.49      201.50      6.23 o 
  -2  11   4      238.67      253.85      6.62 o 
  -1  11   4      163.66      161.35      5.06 o 
   0  11   4      265.41      255.39     12.91 o 
   1  11   4      335.90      361.92     11.58 o 
   2  11   4       91.51      104.15     11.64 o 
   3  11   4       80.87       73.46      5.71 o 
   4  11   4      264.45      223.89     17.34 o 
  -5  12   4       22.52       22.76      3.24 o 
  -4  12   4       26.05       15.72      3.60 o 
  -3  12   4       10.71        9.21      1.84 o 
  -2  12   4       12.01        7.35      2.65 o 
  -1  12   4        0.90        4.98      2.02 o 
   0  12   4       31.66       33.77      2.13 o 
   1  12   4       22.63       17.25      9.82 o 
   2  12   4       41.68       43.98      4.47 o 
   3  12   4        3.02        1.68      2.57 o 
  -3  13   4       25.99       32.19      3.90 o 
  -2  13   4       49.62       50.21      3.86 o 
  -1  13   4       59.75       49.38      3.24 o 
   0  13   4       38.92       36.35      3.55 o 
   1  13   4        5.91        5.66      2.72 o 
 -10   1   5       17.86       24.20      6.35 o 
  -9   1   5        0.03       -2.10      2.10 o 
  -8   1   5        0.80        2.62      2.64 o 
  -7   1   5        0.01       -0.30      1.22 o 
  -6   1   5        2.24        0.90      1.15 o 
  -5   1   5        6.73        6.56      2.04 o 
  -4   1   5        3.43        9.10      0.56 o 
  -3   1   5      102.50      103.89      2.75 o 
  -2   1   5      263.20      267.78      3.75 o 
  -1   1   5        2.34        4.23      0.51 o 
   0   1   5       57.36       54.93      1.27 o 
   1   1   5      253.59      262.92      5.06 o 
   2   1   5      175.90      168.75      3.42 o 
   3   1   5      286.11      325.57     11.83 o 
   4   1   5        7.04        8.93      3.88 o 
   5   1   5        1.75        0.85      1.59 o 
   6   1   5        1.67        0.39      1.98 o 
   7   1   5        0.16       -2.08      2.08 o 
   8   1   5        0.70        0.41      2.52 o 
 -10   2   5       72.19       72.45      3.94 o 
  -9   2   5       15.72       21.64      2.89 o 
  -8   2   5       59.85       63.45      2.86 o 
  -7   2   5      125.87      125.84      3.27 o 
  -6   2   5      406.44      405.36      6.20 o 
  -5   2   5      516.61      496.54      6.74 o 
  -4   2   5      101.05       85.00      1.73 o 
  -3   2   5       54.40       33.02      1.22 o 
  -2   2   5      372.82      344.19      4.81 o 
  -1   2   5     1771.98     1827.92     19.89 o 
   0   2   5     1018.04     1072.18     13.95 o 
   1   2   5     1050.75     1151.23     14.55 o 
   2   2   5      333.35      319.86      5.24 o 
   3   2   5       38.78       38.79      1.63 o 
   4   2   5      207.63      209.71      4.44 o 
   5   2   5      109.77      103.87      3.75 o 
   6   2   5       54.21       62.11      4.18 o 
   7   2   5        3.83       10.03      2.81 o 
   8   2   5        7.59       12.61      4.86 o 
 -10   3   5        9.85       10.78      2.50 o 
  -9   3   5      102.37      105.49      9.52 o 
  -8   3   5       23.82       27.02      2.10 o 
  -7   3   5       14.61       15.79      1.58 o 
  -6   3   5       51.22       53.34      3.19 o 
  -5   3   5      400.10      391.47      5.52 o 
  -4   3   5     1213.40     1273.53     15.31 o 
  -3   3   5      168.06      170.29      2.76 o 
  -2   3   5     1511.66     1627.86     19.19 o 
  -1   3   5     1876.26     2072.63     24.92 o 
   0   3   5      902.97      973.63     13.44 o 
   1   3   5      874.20      966.21     15.07 o 
   2   3   5       84.47       81.20      2.09 o 
   3   3   5      466.82      491.04      8.43 o 
   4   3   5        1.12       -0.02      1.31 o 
   5   3   5       59.35       67.38      2.86 o 
   6   3   5       76.32       73.33      4.96 o 
   7   3   5       17.84       15.20      4.43 o 
   8   3   5        0.78        3.98      2.67 o 
  -9   4   5       64.53       60.51      2.86 o 
  -8   4   5        9.58        5.75      2.78 o 
  -7   4   5      110.72      107.39      2.78 o 
  -6   4   5      669.30      688.83     13.41 o 
  -5   4   5      246.05      253.22      7.52 o 
  -4   4   5       23.33       23.37      1.60 o 
  -3   4   5       32.61       27.16      1.15 o 
  -2   4   5     1119.12     1157.71     15.31 o 
  -1   4   5      327.76      316.27      5.15 o 
   0   4   5     1009.61     1067.94     13.78 o 
   1   4   5      773.96      768.90     15.78 o 
   2   4   5      540.40      525.61     18.56 o 
   3   4   5      100.81       91.56      2.48 o 
   4   4   5        6.33        6.99      2.73 o 
   5   4   5      339.74      343.44      7.31 o 
   6   4   5      107.58       99.94      3.91 o 
   7   4   5       43.78       45.16      2.65 o 
  -9   5   5      112.59      121.91      5.04 o 
  -8   5   5      114.52      112.15      4.37 o 
  -7   5   5       24.31       12.99      2.30 o 
  -6   5   5       41.07       41.91      2.63 o 
  -5   5   5      219.77      228.94      4.90 o 
  -4   5   5       16.36       20.49      1.51 o 
  -3   5   5        2.15        1.67      1.35 o 
  -2   5   5       34.72       36.28      1.26 o 
  -1   5   5      554.49      534.14      8.14 o 
   0   5   5        9.61        6.38      1.41 o 
   1   5   5      139.49      150.77      7.53 o 
   2   5   5       24.69       19.04      1.94 o 
   3   5   5       34.39       29.95      3.09 o 
   4   5   5       61.80       62.00      3.10 o 
   5   5   5       12.81       14.14      0.96 o 
   6   5   5       77.55       74.71      2.64 o 
   7   5   5       83.21       81.09      4.56 o 
  -9   6   5        0.22       -2.71      2.71 o 
  -8   6   5        2.33       -2.45      2.45 o 
  -7   6   5       42.81       47.72      2.71 o 
  -6   6   5      436.19      466.48     13.51 o 
  -5   6   5        0.96        0.06      1.27 o 
  -4   6   5      147.97      137.77      3.53 o 
  -3   6   5       42.00       48.96      1.97 o 
  -2   6   5        5.08        3.62      0.95 o 
  -1   6   5        2.13        1.64      1.64 o 
   0   6   5      230.93      238.85      4.02 o 
   1   6   5        3.13        1.61      1.01 o 
   2   6   5       29.25       36.12      1.64 o 
   3   6   5      392.53      430.67     11.37 o 
   4   6   5      209.12      214.27      6.27 o 
   5   6   5      141.61      124.92      6.31 o 
   6   6   5        0.07        1.26      3.46 o 
   7   6   5        9.80       12.53      3.50 o 
  -8   7   5       42.70       37.35      6.38 o 
  -7   7   5       21.03       19.29      4.98 o 
  -6   7   5       63.33       58.47      2.74 o 
  -5   7   5       90.38       88.13      4.36 o 
  -4   7   5      343.05      342.65      6.68 o 
  -3   7   5      608.54      623.42     16.29 o 
  -2   7   5        0.10        2.47      1.08 o 
  -1   7   5        1.44        0.39      1.39 o 
   0   7   5      184.62      200.53      4.02 o 
   1   7   5      821.88      845.07     19.05 o 
   2   7   5      289.45      287.73     11.70 o 
   3   7   5       19.43       27.19      1.85 o 
   4   7   5       15.24       16.95      5.09 o 
   5   7   5       39.68       37.82      2.87 o 
   6   7   5        1.42       -3.97      3.97 o 
  -8   8   5      124.77      115.54      5.25 o 
  -7   8   5       28.85       29.33      2.75 o 
  -6   8   5       95.58       87.06      6.39 o 
  -5   8   5      335.18      344.27      8.16 o 
  -4   8   5     1088.09     1159.83     24.87 o 
  -3   8   5      373.79      372.50      6.99 o 
  -2   8   5        4.67        5.62      1.38 o 
  -1   8   5      562.80      582.83      9.74 o 
   0   8   5      257.78      255.61     10.49 o 
   1   8   5        1.30        0.10      1.55 o 
   2   8   5        4.25        5.58      1.80 o 
   3   8   5      104.92      109.08      8.50 o 
   4   8   5      193.81      192.79      5.53 o 
   5   8   5        2.91        3.43      2.28 o 
   6   8   5       12.24       16.04      3.10 o 
  -7   9   5       51.90       56.63     10.14 o 
  -6   9   5        9.13       11.56      4.35 o 
  -5   9   5       15.12       15.54      2.88 o 
  -4   9   5       50.25       49.41      4.64 o 
  -3   9   5       55.10       52.51      2.20 o 
  -2   9   5       48.82       47.24      2.08 o 
  -1   9   5      659.10      683.22     11.55 o 
   0   9   5        8.47        9.52      1.43 o 
   1   9   5      251.08      253.69     11.19 o 
   2   9   5       35.98       40.34      9.19 o 
   3   9   5       27.04       26.21      2.59 o 
   4   9   5       33.77       28.90      2.52 o 
   5   9   5       21.80       17.70      3.26 o 
  -7  10   5       27.86       29.71      7.47 o 
  -6  10   5        8.25        8.40      2.41 o 
  -5  10   5      184.80      192.45      6.41 o 
  -4  10   5      420.27      429.58     10.50 o 
  -3  10   5       68.12       70.56      2.98 o 
  -2  10   5        1.30        3.11      1.60 o 
  -1  10   5       65.97       70.83      5.50 o 
   0  10   5      225.27      218.16      5.14 o 
   1  10   5       25.74       23.66      2.37 o 
   2  10   5       24.03       20.27      3.75 o 
   3  10   5       92.46       88.03      3.68 o 
   4  10   5       58.16       70.35      8.74 o 
   5  10   5        4.83        4.02      3.21 o 
  -6  11   5       13.44        8.10      3.38 o 
  -5  11   5        0.78        0.24      2.77 o 
  -4  11   5      124.56      117.89      5.68 o 
  -3  11   5      143.47      136.18      4.10 o 
  -2  11   5        3.37        3.18      1.67 o 
  -1  11   5        3.65        0.18      4.58 o 
   0  11   5       24.06       27.45      1.99 o 
   1  11   5      302.04      311.98     10.25 o 
   2  11   5       53.54       43.44      3.78 o 
   3  11   5        2.98       -1.56      2.35 o 
   4  11   5        0.22       -3.19      5.68 o 
  -4  12   5       28.24       31.53      4.01 o 
  -3  12   5       32.87       34.20      2.70 o 
  -2  12   5       27.45       25.04      2.37 o 
  -1  12   5        1.79       -1.51      1.84 o 
   0  12   5        8.75        6.58      5.80 o 
   1  12   5       13.70       14.69      7.67 o 
   2  12   5        0.02        3.20      2.74 o 
  -2  13   5        9.46        4.89      2.26 o 
  -1  13   5       32.10       26.42      3.35 o 
   0  13   5        0.22       -3.07      3.07 o 
 -10   0   6       68.82       66.96      5.06 o 
  -9   0   6      485.69      502.71     15.76 o 
  -8   0   6      250.24      283.52      9.49 o 
  -7   0   6       28.16       35.15      2.98 o 
  -6   0   6      215.11      214.91      8.18 o 
  -5   0   6     4783.74     4932.56     80.42 o 
  -4   0   6     1132.88     1159.73     20.22 o 
  -3   0   6       42.20       38.74      1.89 o 
  -2   0   6      193.59      140.89      3.31 o 
  -1   0   6     5682.49     5667.20     80.77 o 
   0   0   6        6.66       10.46      1.03 o 
   1   0   6      208.94      239.82      6.05 o 
   2   0   6     1519.21     1588.44     32.03 o 
   3   0   6      934.62      963.89     21.53 o 
   4   0   6      341.45      360.02     10.48 o 
   5   0   6       26.16       22.69      4.74 o 
   6   0   6      177.38      201.23      7.70 o 
   7   0   6       28.59       42.89      4.52 o 
 -10   1   6       68.03       77.52      4.96 o 
  -9   1   6        5.69        5.59      1.98 o 
  -8   1   6       18.59       22.35      2.31 o 
  -7   1   6       18.42       28.42      2.08 o 
  -6   1   6      914.92      945.99     13.59 o 
  -5   1   6      389.78      409.14      8.49 o 
  -4   1   6      110.22       99.05      2.40 o 
  -3   1   6       27.48       25.17      1.12 o 
  -2   1   6     2832.44     2933.20     31.74 o 
  -1   1   6      867.23      864.26      9.81 o 
   0   1   6      532.12      585.55      7.04 o 
   1   1   6        3.40       11.75      2.08 o 
   2   1   6      115.19       83.61      3.44 o 
   3   1   6        0.75       -0.75      1.26 o 
   4   1   6        0.26       -0.90      1.52 o 
   5   1   6      141.06      152.58      4.36 o 
   6   1   6      107.35      111.62      6.26 o 
   7   1   6        2.34       -1.61      2.53 o 
 -10   2   6        0.75        4.41      2.42 o 
  -9   2   6      192.23      207.34      5.72 o 
  -8   2   6       25.47       31.89      2.60 o 
  -7   2   6      425.43      438.74      7.43 o 
  -6   2   6      157.96      154.91      3.40 o 
  -5   2   6      884.30      891.88     12.29 o 
  -4   2   6        7.24        2.75      0.81 o 
  -3   2   6     1361.08     1409.04     17.51 o 
  -2   2   6      589.72      551.06      7.13 o 
  -1   2   6        0.99       14.05      0.79 o 
   0   2   6       54.79       63.46      3.45 o 
   1   2   6      375.77      382.83      5.62 o 
   2   2   6      391.74      372.95      6.04 o 
   3   2   6      436.45      418.71      7.22 o 
   4   2   6       16.63       17.13      1.68 o 
   5   2   6       21.21       22.50      2.39 o 
   6   2   6        1.17        1.27      1.78 o 
   7   2   6        0.98        2.65      3.98 o 
 -10   3   6       42.83       36.14      3.13 o 
  -9   3   6        0.32       -0.38      1.78 o 
  -8   3   6      230.21      217.20      5.06 o 
  -7   3   6       24.35       25.56      1.64 o 
  -6   3   6      144.19      155.40      3.04 o 
  -5   3   6       33.84       29.36      1.31 o 
  -4   3   6      360.98      344.11      6.28 o 
  -3   3   6      132.94      138.17      3.91 o 
  -2   3   6      453.95      430.35      6.38 o 
  -1   3   6       30.13       30.73      0.91 o 
   0   3   6      218.89      206.94      3.76 o 
   1   3   6      142.71      157.02      3.25 o 
   2   3   6      171.75      168.19      3.39 o 
   3   3   6       17.77       19.26      1.58 o 
   4   3   6       24.58       27.46      1.97 o 
   5   3   6       39.92       44.05      2.54 o 
   6   3   6       23.57       27.87      5.79 o 
   7   3   6        6.74        4.28      2.49 o 
  -9   4   6        7.46        8.09      2.20 o 
  -8   4   6      117.34      110.29      3.35 o 
  -7   4   6      349.24      344.89      9.84 o 
  -6   4   6        0.35        0.92      1.22 o 
  -5   4   6      253.98      248.15      4.62 o 
  -4   4   6      321.34      297.43      4.44 o 
  -3   4   6      265.40      208.40      3.39 o 
  -2   4   6       24.94       31.44      1.17 o 
  -1   4   6      296.16      300.24      3.91 o 
   0   4   6      961.04      942.64     13.85 o 
   1   4   6      203.16      173.14      3.26 o 
   2   4   6       12.70       14.15      1.62 o 
   3   4   6       24.98       25.12      1.61 o 
   4   4   6       30.10       40.21      1.94 o 
   5   4   6      262.64      255.22      8.61 o 
   6   4   6       37.01       39.29      2.77 o 
   7   4   6       43.41       43.43      3.53 o 
  -9   5   6      113.44      109.42      4.85 o 
  -8   5   6      146.62      149.41      5.34 o 
  -7   5   6      299.40      296.59      6.88 o 
  -6   5   6       71.32       74.07      2.66 o 
  -5   5   6      364.80      354.83      6.19 o 
  -4   5   6      462.95      449.20      6.95 o 
  -3   5   6       85.78       88.35      2.19 o 
  -2   5   6       72.04       66.82      1.75 o 
  -1   5   6      103.13      109.96      2.53 o 
   0   5   6     1205.95     1265.05     19.97 o 
   1   5   6        1.62       -1.06      3.84 o 
   2   5   6       36.50       38.67      1.41 o 
   3   5   6        9.46        9.44      0.86 o 
   4   5   6       73.30       77.59      2.37 o 
   5   5   6        2.67        2.46      0.86 o 
   6   5   6       42.01       39.65      9.08 o 
   7   5   6       14.68       23.37      1.95 o 
  -9   6   6       24.28       12.66      3.17 o 
  -8   6   6       13.93       17.25      2.48 o 
  -7   6   6      166.88      165.34      4.96 o 
  -6   6   6       67.01       66.26      2.94 o 
  -5   6   6        0.00       -2.13      2.13 o 
  -4   6   6      346.84      346.29      7.37 o 
  -3   6   6     1097.56     1110.64     27.19 o 
  -2   6   6       63.63       66.21      1.84 o 
  -1   6   6       16.04       20.33      1.21 o 
   0   6   6      634.79      661.23      9.42 o 
   1   6   6      992.87     1023.92     33.25 o 
   2   6   6        6.36       12.30      2.18 o 
   3   6   6       25.12       20.07      2.25 o 
   4   6   6       87.22       84.30      3.82 o 
   5   6   6       43.99       43.79      3.32 o 
   6   6   6       42.80       39.67      3.97 o 
  -8   7   6        8.38        8.03      5.02 o 
  -7   7   6        0.68       -0.37      5.27 o 
  -6   7   6        5.64        6.83      1.86 o 
  -5   7   6       12.71       10.12      2.75 o 
  -4   7   6       97.77       94.88      3.18 o 
  -3   7   6       14.62       11.02      1.23 o 
  -2   7   6       67.85       64.21      2.52 o 
  -1   7   6      291.51      303.05      5.24 o 
   0   7   6      761.11      781.92     11.40 o 
   1   7   6      283.06      273.08      6.99 o 
   2   7   6        0.42        0.38      1.26 o 
   3   7   6      206.64      203.00      5.11 o 
   4   7   6       90.39      109.16      4.02 o 
   5   7   6        9.24       10.41      2.31 o 
   6   7   6        7.05        0.02      2.64 o 
  -8   8   6       16.72       19.99      3.09 o 
  -7   8   6      113.57      121.66      4.79 o 
  -6   8   6        6.55        6.73      2.57 o 
  -5   8   6        7.89       10.70      4.22 o 
  -4   8   6      361.53      354.59      7.36 o 
  -3   8   6      880.72      903.68     13.51 o 
  -2   8   6       81.90       80.46      4.99 o 
  -1   8   6      106.39      110.57      5.55 o 
   0   8   6      779.15      824.04     28.99 o 
   1   8   6      250.11      246.48      7.59 o 
   2   8   6        0.13        1.02      1.32 o 
   3   8   6        5.10        0.78      2.02 o 
   4   8   6       38.66       37.20      4.82 o 
   5   8   6       17.04       20.94      3.16 o 
  -7   9   6        4.19        0.57      2.33 o 
  -6   9   6       42.48       50.91      3.24 o 
  -5   9   6        0.31       -2.84      2.84 o 
  -4   9   6        4.85        0.71      2.10 o 
  -3   9   6       56.09       56.20      2.46 o 
  -2   9   6       78.49       71.06      3.38 o 
  -1   9   6        0.45        0.79      1.37 o 
   0   9   6        8.25        8.90      1.33 o 
   1   9   6       27.18       33.30      2.33 o 
   2   9   6        6.84       10.85      3.15 o 
   3   9   6       27.16       21.51      4.59 o 
   4   9   6        1.75        1.62      2.23 o 
   5   9   6       11.62       11.75      3.41 o 
  -6  10   6      143.96      150.49      5.50 o 
  -5  10   6      281.59      280.15      8.35 o 
  -4  10   6       31.36       26.15      3.14 o 
  -3  10   6      138.71      148.79      4.45 o 
  -2  10   6      162.79      165.94      7.33 o 
  -1  10   6      154.55      145.02      4.53 o 
   0  10   6       98.04       98.81     11.77 o 
   1  10   6      146.52      142.92      4.80 o 
   2  10   6      143.32      154.63      9.30 o 
   3  10   6       42.98       46.34      3.14 o 
   4  10   6        0.30       -2.72      3.62 o 
  -5  11   6       15.27        9.57      3.92 o 
  -4  11   6       11.42        9.65      2.78 o 
  -3  11   6       17.06       20.13      2.02 o 
  -2  11   6        9.70       14.19      1.97 o 
  -1  11   6       64.64       62.73      4.47 o 
   0  11   6       29.74       30.64     16.37 o 
   1  11   6        8.69        6.84      5.93 o 
   2  11   6       74.28       85.38      4.54 o 
   3  11   6       39.40       34.05      3.06 o 
  -4  12   6       99.60      111.05      6.47 o 
  -3  12   6       11.32       12.59      2.83 o 
  -2  12   6       46.47       41.88      2.85 o 
  -1  12   6       41.80       44.29      2.83 o 
   0  12   6       75.88       69.57      3.95 o 
   1  12   6      105.74      102.97      4.85 o 
 -10   1   7        0.89        5.47      4.77 o 
  -9   1   7       12.40       12.50      3.29 o 
  -8   1   7       35.73       34.55      3.30 o 
  -7   1   7        0.39        4.12      3.83 o 
  -6   1   7       30.75       32.72      5.08 o 
  -5   1   7      538.52      526.47      8.00 o 
  -4   1   7       55.61       47.91      1.96 o 
  -3   1   7        0.49        3.81      1.00 o 
  -2   1   7      209.46      200.95      2.94 o 
  -1   1   7      251.08      246.65      3.68 o 
   0   1   7      100.53       79.17      3.71 o 
   1   1   7       33.66       30.38      1.27 o 
   2   1   7      119.14      105.67      3.22 o 
   3   1   7       46.64       51.09      2.39 o 
   4   1   7        8.84        6.65      1.48 o 
   5   1   7        8.87       14.79      2.00 o 
   6   1   7       27.86       26.25      4.94 o 
   7   1   7        3.42        2.24      2.49 o 
 -10   2   7        8.79        9.55      2.48 o 
  -9   2   7       27.31       22.08      2.46 o 
  -8   2   7        9.51       16.59      2.08 o 
  -7   2   7       17.35       17.39      3.88 o 
  -6   2   7      216.58      211.80      4.32 o 
  -5   2   7       14.68       13.30      1.09 o 
  -4   2   7      445.55      444.05      6.82 o 
  -3   2   7        0.05        0.55      0.74 o 
  -2   2   7      345.64      388.95      5.38 o 
  -1   2   7      132.41      131.97      2.89 o 
   0   2   7        1.77        0.03      1.04 o 
   1   2   7       81.68       80.86      2.85 o 
   2   2   7        4.46        4.11      2.00 o 
   3   2   7       25.25       24.35      3.57 o 
   4   2   7       18.39       22.65      3.58 o 
   5   2   7       45.39       43.50      2.53 o 
   6   2   7        0.05        4.15      2.28 o 
   7   2   7        0.55        0.44      2.99 o 
  -9   3   7      183.49      188.38      5.28 o 
  -8   3   7      184.74      183.39      4.50 o 
  -7   3   7       28.04       26.83      1.71 o 
  -6   3   7      419.40      432.19      6.65 o 
  -5   3   7     1016.49     1071.28     14.30 o 
  -4   3   7     1626.07     1700.64     26.50 o 
  -3   3   7      542.81      553.15      9.46 o 
  -2   3   7      598.89      632.38      8.21 o 
  -1   3   7     1640.46     1717.34     21.70 o 
   0   3   7      592.37      633.33     10.73 o 
   1   3   7      393.37      390.07      6.28 o 
   2   3   7      234.43      239.84      4.49 o 
   3   3   7      132.44      117.71      3.13 o 
   4   3   7      101.99      102.66      3.22 o 
   5   3   7       50.40       46.49      2.55 o 
   6   3   7        6.90        9.79      2.15 o 
   7   3   7       26.24       25.76      3.36 o 
  -9   4   7       13.46       13.61      4.60 o 
  -8   4   7       50.43       50.97      3.50 o 
  -7   4   7        7.28        6.60      2.00 o 
  -6   4   7       15.10       12.95      1.56 o 
  -5   4   7        5.65       10.22      1.69 o 
  -4   4   7       77.07       72.02      2.62 o 
  -3   4   7      113.91      114.15      2.61 o 
  -2   4   7      135.74      132.30      3.01 o 
  -1   4   7      147.19      151.40      3.05 o 
   0   4   7        7.93        8.71      1.16 o 
   1   4   7      172.60      177.58      7.22 o 
   2   4   7        6.08        5.32      0.77 o 
   3   4   7        3.99        6.97      1.10 o 
   4   4   7        4.98        6.89      1.34 o 
   5   4   7        9.43        7.69      1.75 o 
   6   4   7        3.65        2.49      1.89 o 
  -9   5   7      120.01      105.31      7.85 o 
  -8   5   7        4.66        9.48      3.48 o 
  -7   5   7       11.27        9.39      1.61 o 
  -6   5   7        3.38        4.87      1.71 o 
  -5   5   7      108.34      112.64      3.17 o 
  -4   5   7      131.58      131.19      2.64 o 
  -3   5   7       14.46       14.22      1.35 o 
  -2   5   7        0.01        0.71      0.81 o 
  -1   5   7       11.42       12.94      7.05 o 
   0   5   7      257.87      237.72      4.56 o 
   1   5   7        7.19        9.61      1.93 o 
   2   5   7        1.70        0.21      1.17 o 
   3   5   7      208.43      193.45      5.16 o 
   4   5   7       80.17       70.81      2.35 o 
   5   5   7        9.17       11.94      2.27 o 
   6   5   7       36.80       32.25      2.30 o 
  -9   6   7       24.55       15.68      3.53 o 
  -8   6   7        2.44        2.06      2.52 o 
  -7   6   7       12.37       13.32      4.10 o 
  -6   6   7      137.80      131.97     10.05 o 
  -5   6   7       16.15       12.55      1.60 o 
  -4   6   7      133.66      131.14      6.03 o 
  -3   6   7        1.63        0.32      1.30 o 
  -2   6   7       34.70       32.27      4.39 o 
  -1   6   7       27.63       28.15      2.99 o 
   0   6   7      287.50      293.03      6.28 o 
   1   6   7       78.97       78.56      3.48 o 
   2   6   7       30.09       39.51      4.13 o 
   3   6   7        9.15       10.64      2.67 o 
   4   6   7      117.92      108.42      4.05 o 
   5   6   7        4.43        0.12      3.00 o 
   6   6   7        0.19       -0.57      2.62 o 
  -8   7   7        0.48        0.73      2.46 o 
  -7   7   7      302.55      300.87     15.59 o 
  -6   7   7      277.83      299.33      7.01 o 
  -5   7   7       45.57       39.87      2.42 o 
  -4   7   7       99.98       99.11      3.10 o 
  -3   7   7      427.01      454.01     10.25 o 
  -2   7   7      298.34      299.88      7.13 o 
  -1   7   7        0.80        0.60      1.94 o 
   0   7   7      486.11      514.12      8.09 o 
   1   7   7      502.52      507.34     16.58 o 
   2   7   7       79.57       79.50      3.73 o 
   3   7   7        0.18        1.41      3.21 o 
   4   7   7       14.97       11.48      2.34 o 
   5   7   7       60.10       65.80      6.08 o 
  -8   8   7       40.19       33.99      3.18 o 
  -7   8   7       63.40       54.52      5.71 o 
  -6   8   7       18.89       20.80      3.60 o 
  -5   8   7       27.44       27.29      2.52 o 
  -4   8   7      259.20      267.45      7.90 o 
  -3   8   7        2.72        2.11      2.70 o 
  -2   8   7      338.30      341.25     16.72 o 
  -1   8   7       11.88       13.06      4.45 o 
   0   8   7       30.91       30.11      1.54 o 
   1   8   7       36.15       29.06      2.92 o 
   2   8   7       71.54       68.54      4.21 o 
   3   8   7       10.59       10.28      2.77 o 
   4   8   7        0.28        1.16      1.82 o 
   5   8   7        3.79        0.58      2.53 o 
  -7   9   7      113.01      131.92      9.87 o 
  -6   9   7      182.37      189.12      9.24 o 
  -5   9   7        9.15        7.19      2.23 o 
  -4   9   7       19.60       17.91      6.22 o 
  -3   9   7      143.10      140.47      5.95 o 
  -2   9   7        7.58        8.22      1.65 o 
  -1   9   7        4.92        6.15      1.78 o 
   0   9   7       78.75       78.22      2.66 o 
   1   9   7      347.66      355.21     21.20 o 
   2   9   7       52.06       54.18      3.65 o 
   3   9   7        2.74        1.77      2.63 o 
   4   9   7       43.26       51.08      4.70 o 
  -6  10   7        0.65       -2.85      3.95 o 
  -5  10   7       23.16       19.74      3.19 o 
  -4  10   7      150.99      155.76      5.76 o 
  -3  10   7        0.68       -0.58      3.75 o 
  -2  10   7       10.58        5.34      3.41 o 
  -1  10   7        0.01        5.19      2.70 o 
   0  10   7       22.84       26.50      1.91 o 
   1  10   7        0.39        0.55      5.65 o 
   2  10   7       19.53       18.75      6.13 o 
   3  10   7        2.14        5.45      3.36 o 
  -5  11   7       38.23       34.82      8.87 o 
  -4  11   7       20.80       15.83      3.68 o 
  -3  11   7       10.48        9.58      1.89 o 
  -2  11   7       53.71       53.60      4.45 o 
  -1  11   7        4.36        0.77      2.41 o 
   0  11   7       17.40       16.52      4.63 o 
   1  11   7       62.97       63.66      3.59 o 
   2  11   7       19.85       18.84      3.36 o 
  -3  12   7        0.05        0.35      2.39 o 
  -2  12   7       90.18       88.49      3.92 o 
  -1  12   7       23.29       22.35      3.29 o 
   0  12   7        8.84        2.53      4.62 o 
 -10   0   8       35.89       29.86      4.65 o 
  -9   0   8      504.99      535.66     15.87 o 
  -8   0   8      518.29      526.32     15.28 o 
  -7   0   8      208.38      199.11      9.01 o 
  -6   0   8      955.19      978.80     18.09 o 
  -5   0   8     2528.38     2666.54     45.45 o 
  -4   0   8      503.41      514.15     10.26 o 
  -3   0   8      360.47      345.72      7.17 o 
  -2   0   8      145.15      152.93      3.51 o 
  -1   0   8      311.64      280.34      5.99 o 
   0   0   8      191.69      200.95      4.85 o 
   1   0   8      124.00      140.74      4.45 o 
   2   0   8      510.37      510.01     12.28 o 
   3   0   8      101.56      117.21      5.39 o 
   4   0   8       49.41       44.18      3.64 o 
   5   0   8       39.56       39.93      3.29 o 
   6   0   8        3.59        1.67      2.94 o 
 -10   1   8        9.75        6.08      3.89 o 
  -9   1   8        0.01       -2.20      2.20 o 
  -8   1   8      297.99      309.47      6.95 o 
  -7   1   8       72.93       75.79      4.68 o 
  -6   1   8      251.30      257.77      4.85 o 
  -5   1   8        2.15        6.44      1.71 o 
  -4   1   8      391.87      390.49      5.87 o 
  -3   1   8       41.35       36.39      1.39 o 
  -2   1   8      292.91      300.93      4.24 o 
  -1   1   8       81.82       81.62      1.87 o 
   0   1   8     1048.25     1074.88     13.62 o 
   1   1   8      476.13      476.38      7.39 o 
   2   1   8        0.05        2.40      1.56 o 
   3   1   8        2.77        1.12      3.85 o 
   4   1   8       16.78       21.96      2.76 o 
   5   1   8       15.51       13.69      2.13 o 
   6   1   8        3.37        2.53      2.07 o 
  -9   2   8      140.90      154.54      9.06 o 
  -8   2   8        3.68        6.81      1.99 o 
  -7   2   8        6.04        7.43      1.55 o 
  -6   2   8       20.81       19.78      1.58 o 
  -5   2   8     1465.76     1474.45     22.06 o 
  -4   2   8      173.73      164.85      3.15 o 
  -3   2   8      307.07      287.81      5.87 o 
  -2   2   8       80.59       95.49      2.17 o 
  -1   2   8      661.70      650.49      9.34 o 
   0   2   8      107.65       98.76      2.44 o 
   1   2   8       50.29       46.62      1.21 o 
   2   2   8      136.28      136.81      3.26 o 
   3   2   8      339.41      357.91      6.97 o 
   4   2   8        5.99        6.21      2.37 o 
   5   2   8       11.75       14.15      1.99 o 
   6   2   8        8.27        9.72      2.72 o 
  -9   3   8        0.06       -2.63      2.63 o 
  -8   3   8       14.09       15.43      2.93 o 
  -7   3   8      103.93      100.90      2.74 o 
  -6   3   8        0.50        3.10      1.13 o 
  -5   3   8      268.60      274.50      9.54 o 
  -4   3   8      134.05      128.17      2.69 o 
  -3   3   8       54.90       58.17      1.79 o 
  -2   3   8      315.51      307.27      4.64 o 
  -1   3   8      179.02      181.99      6.83 o 
   0   3   8      759.53      765.32     11.06 o 
   1   3   8       37.27       33.01      1.85 o 
   2   3   8      441.72      455.71      7.92 o 
   3   3   8      140.35      128.89      5.26 o 
   4   3   8        4.10        2.74      1.60 o 
   5   3   8       36.35       39.54      6.10 o 
   6   3   8       29.29       30.37      2.83 o 
  -9   4   8       10.23       10.63      8.73 o 
  -8   4   8        0.00       -0.03      2.33 o 
  -7   4   8      305.33      309.03      6.35 o 
  -6   4   8       26.26       27.27      1.05 o 
  -5   4   8       27.47       25.71      2.46 o 
  -4   4   8       16.57       20.19      1.26 o 
  -3   4   8      674.87      639.86     19.55 o 
  -2   4   8      212.16      203.10      3.50 o 
  -1   4   8        9.52        9.42      1.29 o 
   0   4   8       16.00       12.80      1.38 o 
   1   4   8      469.04      501.73     18.93 o 
   2   4   8       12.22        8.36      1.61 o 
   3   4   8        2.00        0.19      2.60 o 
   4   4   8      123.60      123.30      3.91 o 
   5   4   8      119.42      118.20      4.64 o 
   6   4   8       45.77       45.94      4.12 o 
  -9   5   8       16.64       15.19      3.22 o 
  -8   5   8       87.56       84.13      4.00 o 
  -7   5   8       49.38       48.48      2.64 o 
  -6   5   8       71.72       67.28      4.44 o 
  -5   5   8        6.89        5.78      1.74 o 
  -4   5   8        8.57        5.49      1.48 o 
  -3   5   8       16.30       12.28      1.21 o 
  -2   5   8      340.23      325.66      5.69 o 
  -1   5   8       11.97       11.76      2.83 o 
   0   5   8       82.16       71.91      2.40 o 
   1   5   8        2.61        0.69      1.10 o 
   2   5   8      224.82      233.91      5.29 o 
   3   5   8       10.26       11.26      2.15 o 
   4   5   8        0.54        1.38      1.27 o 
   5   5   8        0.32       -0.73      3.22 o 
  -8   6   8       27.58       30.55      6.68 o 
  -7   6   8      372.22      389.19      8.44 o 
  -6   6   8      132.69      140.70      4.30 o 
  -5   6   8        1.20        1.88      1.47 o 
  -4   6   8      564.04      581.37      8.83 o 
  -3   6   8      804.98      804.25     11.08 o 
  -2   6   8       97.31       84.49      2.16 o 
  -1   6   8      105.74       96.56      5.73 o 
   0   6   8      718.47      701.19     13.11 o 
   1   6   8       67.83       72.59      3.98 o 
   2   6   8       12.05       16.80      6.70 o 
   3   6   8        6.31        6.39      2.74 o 
   4   6   8       53.09       54.26      4.20 o 
   5   6   8       64.69       76.90      3.99 o 
  -8   7   8        0.61        0.61      2.79 o 
  -7   7   8        6.82        5.81      2.76 o 
  -6   7   8      140.69      139.78      4.24 o 
  -5   7   8       94.10       90.66      3.23 o 
  -4   7   8        1.46        3.64      2.03 o 
  -3   7   8      198.20      199.91      3.97 o 
  -2   7   8       24.01       22.42      1.25 o 
  -1   7   8       36.28       37.24      2.08 o 
   0   7   8       72.52       68.96      3.40 o 
   1   7   8        9.36       10.02      3.73 o 
   2   7   8       12.41       18.11      6.14 o 
   3   7   8       26.90       30.45     13.99 o 
   4   7   8        3.90        5.36      3.69 o 
   5   7   8        4.95       10.39      3.08 o 
  -7   8   8       47.23       47.65      3.15 o 
  -6   8   8       21.98       24.11      2.45 o 
  -5   8   8        0.01       -0.76      2.23 o 
  -4   8   8       89.85       83.81      3.20 o 
  -3   8   8      259.23      278.60      7.63 o 
  -2   8   8       45.36       41.40      5.70 o 
  -1   8   8       12.67        7.85      1.10 o 
   0   8   8       37.01       35.62      2.17 o 
   1   8   8       77.53       78.78      5.23 o 
   2   8   8       17.58       18.69      3.14 o 
   3   8   8        2.54        3.96      2.34 o 
   4   8   8        3.60        0.78      3.14 o 
  -7   9   8        1.27        0.02      2.64 o 
  -6   9   8       15.36       12.12      3.04 o 
  -5   9   8       44.38       47.97      7.09 o 
  -4   9   8       19.83       18.89      8.27 o 
  -3   9   8        0.65        1.15      1.60 o 
  -2   9   8       97.40       94.63      4.00 o 
  -1   9   8       26.77       27.36      4.33 o 
   0   9   8       21.70       21.25      2.57 o 
   1   9   8        0.09        2.86      2.61 o 
   2   9   8       94.21      100.68      4.60 o 
   3   9   8        0.16       -3.10      3.39 o 
  -6  10   8       88.94       78.20     13.79 o 
  -5  10   8      123.88      126.79      6.41 o 
  -4  10   8      111.91      109.85      5.61 o 
  -3  10   8        6.35        5.32      1.61 o 
  -2  10   8       34.88       33.45      3.74 o 
  -1  10   8      185.37      189.99     12.98 o 
   0  10   8       36.97       35.44      8.18 o 
   1  10   8        7.86        5.73      3.31 o 
   2  10   8       13.02       14.58      4.62 o 
  -4  11   8       82.29       80.40      5.50 o 
  -3  11   8       31.24       21.46      4.58 o 
  -2  11   8        1.61       -0.94      1.72 o 
  -1  11   8        9.72        6.94      5.05 o 
   0  11   8       21.02       16.86      3.25 o 
   1  11   8        1.13       -3.03      3.03 o 
  -9   1   9       10.41       12.76      2.56 o 
  -8   1   9        0.84       -0.72      2.09 o 
  -7   1   9        0.04       -1.30      1.75 o 
  -6   1   9      330.33      328.14      6.51 o 
  -5   1   9        8.76        8.68      1.49 o 
  -4   1   9      280.11      282.39      4.71 o 
  -3   1   9      189.65      178.86      3.12 o 
  -2   1   9      127.30      120.93      5.31 o 
  -1   1   9      274.47      272.34      4.32 o 
   0   1   9      130.09      129.06      2.58 o 
   1   1   9      644.94      682.32     10.99 o 
   2   1   9       35.44       31.50      1.71 o 
   3   1   9       83.01       81.11      2.96 o 
   4   1   9       20.56       23.83      2.70 o 
   5   1   9        6.03        3.84      3.28 o 
  -9   2   9       64.23       65.85      3.35 o 
  -8   2   9      147.54      153.32      4.74 o 
  -7   2   9       28.73       28.92      1.91 o 
  -6   2   9       71.34       77.30      2.09 o 
  -5   2   9      361.68      357.02      6.11 o 
  -4   2   9      108.98      110.13      2.67 o 
  -3   2   9      220.27      215.28      3.84 o 
  -2   2   9       43.51       41.53      1.52 o 
  -1   2   9       12.89       12.09      1.34 o 
   0   2   9        5.08        4.65      1.46 o 
   1   2   9      159.42      155.81      8.04 o 
   2   2   9        1.66        1.98      0.85 o 
   3   2   9       52.82       48.68      2.30 o 
   4   2   9        0.34        2.21      1.68 o 
   5   2   9        8.77       11.95      4.93 o 
  -9   3   9       65.16       70.89      5.25 o 
  -8   3   9       36.36       38.76      3.16 o 
  -7   3   9       58.73       56.92      1.92 o 
  -6   3   9       47.18       51.49      1.63 o 
  -5   3   9      669.06      706.06     10.22 o 
  -4   3   9      147.81      148.61      3.18 o 
  -3   3   9       64.79       60.14      2.04 o 
  -2   3   9       27.29       28.87      1.36 o 
  -1   3   9      102.46      102.15      2.75 o 
   0   3   9      594.38      591.54      9.32 o 
   1   3   9        3.36        2.15      1.40 o 
   2   3   9       29.03       28.50      2.12 o 
   3   3   9        0.68        0.58      1.81 o 
   4   3   9       34.94       29.41      2.15 o 
   5   3   9        1.06        3.44      2.03 o 
  -9   4   9        5.82        4.26      5.68 o 
  -8   4   9       58.12       61.78      3.55 o 
  -7   4   9      168.65      172.97      5.15 o 
  -6   4   9        0.55       -0.96      0.96 o 
  -5   4   9        0.31        0.38      1.17 o 
  -4   4   9      696.24      718.02     10.76 o 
  -3   4   9      120.03      117.96      2.69 o 
  -2   4   9       17.23       17.96      1.97 o 
  -1   4   9        0.75       -0.48      1.16 o 
   0   4   9      723.08      723.57     11.15 o 
   1   4   9      108.09       97.86      3.28 o 
   2   4   9       50.04       48.17      2.53 o 
   3   4   9       96.23      104.52      2.86 o 
   4   4   9       63.57       64.07      2.77 o 
   5   4   9       43.27       42.58      2.79 o 
  -8   5   9       59.70       58.07      3.65 o 
  -7   5   9        9.25       10.05      1.81 o 
  -6   5   9       32.24       35.69      2.43 o 
  -5   5   9       50.02       57.63      4.37 o 
  -4   5   9      214.36      219.23      4.29 o 
  -3   5   9      238.32      230.62      4.55 o 
  -2   5   9       81.30       74.48      2.65 o 
  -1   5   9      271.19      287.33      5.65 o 
   0   5   9        0.24        1.32      1.39 o 
   1   5   9        0.00       -1.57      1.57 o 
   2   5   9        0.21       -1.64      1.64 o 
   3   5   9       35.06       32.68      2.49 o 
   4   5   9        0.04       -0.96      2.06 o 
   5   5   9        6.02        8.88      1.75 o 
  -8   6   9        1.13        4.45      2.58 o 
  -7   6   9       14.38       18.88      2.23 o 
  -6   6   9       37.94       41.52      4.25 o 
  -5   6   9       29.43       31.06      4.33 o 
  -4   6   9        7.13        7.02      1.29 o 
  -3   6   9      155.03      160.50      3.46 o 
  -2   6   9      160.94      162.41      5.16 o 
  -1   6   9       26.68       23.11      1.95 o 
   0   6   9       11.96        9.38      1.73 o 
   1   6   9       15.90       14.09      5.40 o 
   2   6   9       25.60       23.97      1.86 o 
   3   6   9        2.84        3.46      3.85 o 
   4   6   9        0.58        3.12      2.25 o 
  -8   7   9        1.95        4.51      4.70 o 
  -7   7   9       57.95       59.32      5.77 o 
  -6   7   9       92.84      102.68      3.97 o 
  -5   7   9       11.56       12.33      2.98 o 
  -4   7   9        4.75        3.49      1.75 o 
  -3   7   9       23.31       23.36      1.70 o 
  -2   7   9      111.00      115.91      2.37 o 
  -1   7   9       36.15       35.78      2.25 o 
   0   7   9       14.40       12.01      2.10 o 
   1   7   9       35.97       35.40      2.95 o 
   2   7   9       31.74       24.05      3.19 o 
   3   7   9        0.00        2.83      2.37 o 
   4   7   9        0.03        2.72      3.44 o 
  -7   8   9        3.94        3.40      3.90 o 
  -6   8   9       64.84       71.13      3.53 o 
  -5   8   9       99.30      115.82      4.03 o 
  -4   8   9       32.21       37.08      2.43 o 
  -3   8   9      155.05      154.35      4.74 o 
  -2   8   9        7.16        6.92      0.96 o 
  -1   8   9      231.47      230.18      8.09 o 
   0   8   9       28.83       29.12      5.09 o 
   1   8   9       40.12       40.98      2.96 o 
   2   8   9       62.42       68.27      5.16 o 
   3   8   9       39.18       31.54      3.53 o 
  -6   9   9      112.79      124.90      4.86 o 
  -5   9   9       21.09       21.56      6.68 o 
  -4   9   9        3.67       -0.96      4.03 o 
  -3   9   9       41.56       47.24      2.49 o 
  -2   9   9       91.38       90.31      2.65 o 
  -1   9   9       29.78       32.31      2.68 o 
   0   9   9       23.69       22.59      2.31 o 
   1   9   9       84.59       99.35      4.36 o 
   2   9   9       78.48       83.01     16.25 o 
  -5  10   9       28.97       31.58      8.89 o 
  -4  10   9        1.47        5.62      3.20 o 
  -3  10   9        4.00       -1.45      2.34 o 
  -2  10   9      137.21      134.84      4.35 o 
  -1  10   9        1.77        0.75      2.96 o 
   0  10   9        4.04        2.49      2.62 o 
   1  10   9       43.62       39.69      4.30 o 
  -3  11   9       17.13       14.93      3.18 o 
  -2  11   9        1.27        5.01      2.75 o 
  -1  11   9       65.67       60.02      4.80 o 
  -9   0  10       55.39       50.06      4.63 o 
  -8   0  10       40.80       51.02      5.63 o 
  -7   0  10        3.31        2.96      2.76 o 
  -6   0  10       19.08       15.19      3.16 o 
  -5   0  10      136.80      127.76      4.63 o 
  -4   0  10        1.46        0.83      1.38 o 
  -3   0  10      690.15      692.58     12.32 o 
  -2   0  10      496.62      481.73     10.28 o 
  -1   0  10       32.33       33.68      2.17 o 
   0   0  10      199.30      198.23      5.39 o 
   1   0  10       47.07       53.56      3.03 o 
   2   0  10      131.34      129.01      5.33 o 
   3   0  10       84.59       97.06      6.82 o 
   4   0  10        0.01        4.49      4.78 o 
   5   0  10        0.23       -1.16      2.54 o 
  -9   1  10       12.27       12.48      2.43 o 
  -8   1  10      152.38      146.88     13.62 o 
  -7   1  10      196.85      209.95      4.78 o 
  -6   1  10        1.52        2.72      1.58 o 
  -5   1  10       40.24       40.35      2.20 o 
  -4   1  10      299.25      299.06      4.81 o 
  -3   1  10      684.87      696.69      9.40 o 
  -2   1  10       42.45       39.67      1.62 o 
  -1   1  10       24.01       20.64      1.24 o 
   0   1  10      748.38      766.89     11.19 o 
   1   1  10      506.48      539.60      9.21 o 
   2   1  10        1.41        0.04      1.38 o 
   3   1  10        0.08       -0.81      1.68 o 
   4   1  10      134.60      144.74      5.03 o 
   5   1  10       44.23       42.90      5.62 o 
  -9   2  10       36.03       40.80      3.11 o 
  -8   2  10      122.04      118.06      4.02 o 
  -7   2  10       51.04       47.95      2.55 o 
  -6   2  10       22.73       24.18      2.07 o 
  -5   2  10      398.93      407.29      6.88 o 
  -4   2  10       98.60      106.23      4.64 o 
  -3   2  10      164.60      141.91      3.35 o 
  -2   2  10        0.14        3.46      1.29 o 
  -1   2  10      501.90      492.27      8.46 o 
   0   2  10      178.34      167.10      6.90 o 
   1   2  10       10.57        7.19      2.17 o 
   2   2  10       54.00       51.83      1.61 o 
   3   2  10        1.20       -0.44      1.20 o 
   4   2  10        7.34        6.98      2.48 o 
   5   2  10        0.53       -0.55      2.19 o 
  -9   3  10       10.19        9.06      1.69 o 
  -8   3  10      122.89      129.79      4.74 o 
  -7   3  10      216.35      220.63      7.43 o 
  -6   3  10      151.19      145.59      3.34 o 
  -5   3  10       68.77       70.17      2.42 o 
  -4   3  10       76.05       68.51      2.25 o 
  -3   3  10       37.88       40.37      1.74 o 
  -2   3  10      124.58      138.36      6.35 o 
  -1   3  10        0.98        4.37      1.40 o 
   0   3  10       12.70       14.61      2.03 o 
   1   3  10       80.54       78.48      3.01 o 
   2   3  10      133.00      124.54     10.11 o 
   3   3  10       59.48       60.24      1.91 o 
   4   3  10       38.03       35.35      5.30 o 
  -8   4  10       30.39       33.22      3.39 o 
  -7   4  10       71.22       76.48      2.32 o 
  -6   4  10      109.99      108.43      3.53 o 
  -5   4  10      203.72      206.05     10.92 o 
  -4   4  10        1.66        2.61      1.78 o 
  -3   4  10      300.49      289.94      8.81 o 
  -2   4  10       16.22       15.45      1.67 o 
  -1   4  10       24.02       21.23      3.35 o 
   0   4  10        5.17        6.19      4.02 o 
   1   4  10        3.16        5.17      1.68 o 
   2   4  10        2.27        1.59      1.85 o 
   3   4  10        0.94        3.05      2.12 o 
   4   4  10       41.55       35.87      3.57 o 
  -8   5  10        3.03        2.35      2.00 o 
  -7   5  10        0.58        1.19      2.96 o 
  -6   5  10      172.00      184.18      4.34 o 
  -5   5  10      736.12      745.15     11.49 o 
  -4   5  10       57.00       51.61      2.14 o 
  -3   5  10       18.89       17.11      1.64 o 
  -2   5  10      114.51      126.41      3.74 o 
  -1   5  10      122.51      148.85      5.36 o 
   0   5  10        0.13        1.16      1.47 o 
   1   5  10        8.15       10.49      3.09 o 
   2   5  10      123.40      140.93      4.55 o 
   3   5  10       24.62       30.66      2.53 o 
   4   5  10       18.64       24.10      5.93 o 
  -8   6  10        1.00       -1.17      5.81 o 
  -7   6  10       57.67       62.54      3.35 o 
  -6   6  10       66.91       67.86      3.25 o 
  -5   6  10       51.24       49.07      5.70 o 
  -4   6  10        0.00        0.22      1.42 o 
  -3   6  10      195.56      188.54      7.52 o 
  -2   6  10      239.86      230.86      6.79 o 
  -1   6  10        8.86       11.25      3.89 o 
   0   6  10        0.76        1.22      2.20 o 
   1   6  10       83.03       89.47      5.37 o 
   2   6  10        6.32        6.90      1.84 o 
   3   6  10        1.12        0.99      1.91 o 
  -7   7  10        5.39        7.01      2.50 o 
  -6   7  10      104.77      109.67      6.16 o 
  -5   7  10      178.97      188.93      4.95 o 
  -4   7  10      150.75      145.98      3.70 o 
  -3   7  10        0.79        1.73      0.96 o 
  -2   7  10       62.27       74.68      5.21 o 
  -1   7  10       82.54       89.66      4.48 o 
   0   7  10        0.72        2.20      1.83 o 
   1   7  10        9.56       11.90      2.83 o 
   2   7  10      119.42      141.99      5.84 o 
   3   7  10       25.83       29.20      3.68 o 
  -6   8  10        0.00        1.83      4.26 o 
  -5   8  10       67.45       66.64      3.22 o 
  -4   8  10        2.03        1.40      4.68 o 
  -3   8  10        5.06        3.09      1.80 o 
  -2   8  10        2.80        3.38      1.68 o 
  -1   8  10       29.79       28.55      2.33 o 
   0   8  10        3.36        4.52      6.27 o 
   1   8  10        6.11        0.77      4.46 o 
   2   8  10       18.81       15.30      4.80 o 
  -5   9  10       13.21        9.23      2.73 o 
  -4   9  10       30.21       30.89      4.15 o 
  -3   9  10       19.54       13.63      1.68 o 
  -2   9  10        8.42        8.21      2.31 o 
  -1   9  10        8.45        8.56      2.00 o 
   0   9  10       12.32       14.47      2.93 o 
   1   9  10        0.44       -1.29      3.43 o 
  -4  10  10        0.30        0.58      2.91 o 
  -3  10  10       47.08       49.58      4.69 o 
  -2  10  10       18.76       12.05      2.73 o 
  -1  10  10       17.85       15.75      3.28 o 
  -8   1  11        3.61        3.35      3.82 o 
  -7   1  11       37.38       38.73      2.92 o 
  -6   1  11        7.14        6.86      1.87 o 
  -5   1  11       73.26       75.08      2.67 o 
  -4   1  11      149.32      146.33      3.42 o 
  -3   1  11       33.93       35.02      1.57 o 
  -2   1  11       57.31       60.14      2.08 o 
  -1   1  11      124.97      121.34      2.83 o 
   0   1  11      201.11      197.60      4.57 o 
   1   1  11       72.72       75.16      3.68 o 
   2   1  11       61.93       60.94      2.50 o 
   3   1  11        4.82        2.54      1.31 o 
   4   1  11        0.06       -1.32      1.87 o 
  -8   2  11       98.37      102.50      4.67 o 
  -7   2  11      181.58      192.07      4.49 o 
  -6   2  11      244.93      248.13      5.29 o 
  -5   2  11       70.78       71.24      3.16 o 
  -4   2  11      322.99      318.48      5.78 o 
  -3   2  11      218.80      212.72      4.19 o 
  -2   2  11       11.72       14.34      1.62 o 
  -1   2  11        0.32       -1.34      1.34 o 
   0   2  11      104.23      100.99      3.41 o 
   1   2  11       10.42       15.49      2.34 o 
   2   2  11       14.95       13.11      3.49 o 
   3   2  11        8.55       12.03      2.74 o 
   4   2  11        2.64        8.42      2.03 o 
  -8   3  11        0.14       -1.35      1.35 o 
  -7   3  11        0.76       -0.44      1.44 o 
  -6   3  11        9.72       10.23      1.47 o 
  -5   3  11        6.94        7.05      2.73 o 
  -4   3  11        0.77        1.31      1.25 o 
  -3   3  11       44.58       38.69      1.69 o 
  -2   3  11       32.84       31.28      2.09 o 
  -1   3  11       30.28       31.44      2.19 o 
   0   3  11        3.48        0.75      3.65 o 
   1   3  11        0.30       -1.64      1.64 o 
   2   3  11      139.40      146.20      4.70 o 
   3   3  11        7.37        6.04      2.88 o 
   4   3  11        0.65       -0.70      3.08 o 
  -8   4  11        9.37       10.67      1.05 o 
  -7   4  11       48.72       52.02      2.36 o 
  -6   4  11        2.56        2.78      1.59 o 
  -5   4  11       98.82       91.47      2.90 o 
  -4   4  11       74.69       79.32      2.64 o 
  -3   4  11      205.28      218.08      4.60 o 
  -2   4  11       63.34       61.99      2.81 o 
  -1   4  11       85.93       73.52      3.05 o 
   0   4  11       49.53       49.39      2.78 o 
   1   4  11      174.39      172.04      6.10 o 
   2   4  11      128.24      130.89      4.74 o 
   3   4  11        6.04        4.97      2.33 o 
  -8   5  11        0.53       -1.80      2.24 o 
  -7   5  11       18.37       13.22      2.21 o 
  -6   5  11       36.72       39.39      3.34 o 
  -5   5  11        4.91        4.89      3.30 o 
  -4   5  11       37.47       30.60      2.80 o 
  -3   5  11       14.04       14.26      4.58 o 
  -2   5  11       42.98       32.71      2.16 o 
  -1   5  11       18.80       10.96      1.94 o 
   0   5  11        6.95        6.73      1.67 o 
   1   5  11       26.35       24.47      2.29 o 
   2   5  11       22.18       26.83      3.30 o 
   3   5  11       27.05       30.02      2.65 o 
  -7   6  11        3.78        2.81      4.09 o 
  -6   6  11        6.01        7.03      1.93 o 
  -5   6  11       53.34       57.79      2.40 o 
  -4   6  11       32.53       26.81      1.85 o 
  -3   6  11        2.33        3.99      3.01 o 
  -2   6  11        0.46        2.50      2.16 o 
  -1   6  11       54.94       54.62      5.14 o 
   0   6  11        2.89        1.34      1.53 o 
   1   6  11        1.36        6.19      2.03 o 
   2   6  11        2.29        0.57      2.71 o 
  -6   7  11       49.28       55.17      6.27 o 
  -5   7  11        1.32        0.20      1.84 o 
  -4   7  11      143.93      143.47      7.38 o 
  -3   7  11        2.73        5.48      3.18 o 
  -2   7  11        0.04        1.23      3.69 o 
  -1   7  11       35.75       31.13      4.85 o 
   0   7  11       26.30       28.88      7.54 o 
   1   7  11        1.60        2.39      4.23 o 
   2   7  11        4.13        3.85      3.09 o 
  -5   8  11      229.68      241.62     11.05 o 
  -4   8  11       47.02       45.22      4.05 o 
  -3   8  11       14.11        5.04      2.28 o 
  -2   8  11      139.03      127.29      5.12 o 
  -1   8  11      108.05      107.20      4.34 o 
   0   8  11       44.92       42.41      3.61 o 
   1   8  11       25.75       24.17      4.18 o 
  -4   9  11       25.58       26.15      4.08 o 
  -3   9  11        8.45        0.04      4.11 o 
  -2   9  11       59.85       61.16      8.32 o 
  -1   9  11        4.62        6.15      2.86 o 
  -8   0  12        1.01       -3.99      4.71 o 
  -7   0  12       55.28       42.54      4.52 o 
  -6   0  12      346.57      352.10     15.94 o 
  -5   0  12       73.12       72.79      3.40 o 
  -4   0  12       72.72       70.34      3.16 o 
  -3   0  12      710.85      708.98     15.28 o 
  -2   0  12      171.06      180.36      5.44 o 
  -1   0  12        1.06        1.45      1.56 o 
   0   0  12       30.80       36.44      2.76 o 
   1   0  12       71.57       66.61      3.62 o 
   2   0  12        6.49        8.27      2.41 o 
   3   0  12        2.75        5.04      2.43 o 
  -8   1  12       15.34       14.46      2.99 o 
  -7   1  12      123.36      136.70      7.75 o 
  -6   1  12        1.21        0.93      3.09 o 
  -5   1  12       25.32       26.23      2.53 o 
  -4   1  12      167.61      159.20      3.74 o 
  -3   1  12      307.91      325.17      6.02 o 
  -2   1  12       11.96       13.73      1.44 o 
  -1   1  12       10.84       11.54      1.21 o 
   0   1  12      170.21      172.94      6.68 o 
   1   1  12      102.91      114.15      3.27 o 
   2   1  12        3.73        4.12      1.14 o 
   3   1  12        4.92        2.26      3.00 o 
  -8   2  12      101.82      109.72      6.70 o 
  -7   2  12        2.87        3.22      1.24 o 
  -6   2  12       24.60       18.75      2.05 o 
  -5   2  12       22.18       20.71      2.03 o 
  -4   2  12       15.78       21.22      1.91 o 
  -3   2  12        4.59        8.39      1.79 o 
  -2   2  12       37.38       39.40      2.89 o 
  -1   2  12       42.27       31.12      5.28 o 
   0   2  12       38.76       32.62      2.43 o 
   1   2  12       16.82       16.43      2.49 o 
   2   2  12       23.78       19.68      6.12 o 
   3   2  12        1.21        3.42      7.94 o 
  -8   3  12       24.58       21.27      2.13 o 
  -7   3  12       90.81       91.28      2.65 o 
  -6   3  12        2.65        2.38      1.45 o 
  -5   3  12       55.57       62.94      8.34 o 
  -4   3  12        0.04       -1.65      2.83 o 
  -3   3  12      100.08       92.58      3.28 o 
  -2   3  12        4.40        3.47      1.73 o 
  -1   3  12      149.92      147.26      4.66 o 
   0   3  12        3.30       -1.47      3.85 o 
   1   3  12        4.68        8.04      2.12 o 
   2   3  12       32.36       35.16      3.15 o 
   3   3  12       52.17       48.03      3.82 o 
  -7   4  12        0.08       -0.04      3.85 o 
  -6   4  12       12.11       12.81      1.73 o 
  -5   4  12       20.07       26.02      2.53 o 
  -4   4  12       99.24      101.66      3.08 o 
  -3   4  12        0.99        0.04      1.43 o 
  -2   4  12        0.52        0.82      1.86 o 
  -1   4  12       24.45       22.67      2.86 o 
   0   4  12       47.07       46.81      3.03 o 
   1   4  12        6.66        4.58      5.02 o 
   2   4  12        1.64        2.44      2.67 o 
  -7   5  12        3.88        6.44      3.10 o 
  -6   5  12      148.72      150.33      7.14 o 
  -5   5  12      343.93      355.79     10.57 o 
  -4   5  12       15.64       17.02      1.77 o 
  -3   5  12        0.24        1.59      1.81 o 
  -2   5  12       46.25       52.52      5.30 o 
  -1   5  12       59.13       67.19      3.31 o 
   0   5  12       18.18       18.03      2.26 o 
   1   5  12        3.68       -2.78      2.78 o 
   2   5  12       20.18       29.53      3.04 o 
  -6   6  12       29.92       22.59      1.99 o 
  -5   6  12       48.83       57.78      3.52 o 
  -4   6  12       14.03       17.60      3.03 o 
  -3   6  12       14.35        8.03      2.40 o 
  -2   6  12        6.22        6.20      3.55 o 
  -1   6  12        8.92        9.30      1.98 o 
   0   6  12        2.45        2.21      3.37 o 
   1   6  12        0.16        4.83      5.22 o 
  -5   7  12      169.20      169.36     14.94 o 
  -4   7  12        9.17        6.90      2.37 o 
  -3   7  12        0.45       -0.28      4.21 o 
  -2   7  12       38.39       45.75      3.67 o 
  -1   7  12       38.37       44.70      8.54 o 
   0   7  12        0.33       -0.21      3.08 o 
  -4   8  12       58.78       53.13      3.70 o 
  -3   8  12        0.44       -0.91      2.39 o 
  -2   8  12        0.03       -2.29      2.29 o 
  -1   8  12       36.38       29.56      5.74 o 
  -7   1  13        6.68        5.03      2.20 o 
  -6   1  13        5.25        4.02      3.92 o 
  -5   1  13        9.36        3.24      1.51 o 
  -4   1  13        4.05        5.65      2.97 o 
  -3   1  13        3.59        2.35      1.76 o 
  -2   1  13        1.60        1.56      1.22 o 
  -1   1  13        7.10       10.03      1.18 o 
   0   1  13        6.73        9.57      4.63 o 
   1   1  13        3.58        2.59      2.15 o 
   2   1  13       25.27       28.60      1.90 o 
  -7   2  13       79.26       75.62      3.07 o 
  -6   2  13       70.47       70.33      3.17 o 
  -5   2  13       51.88       47.68      2.78 o 
  -4   2  13       41.05       44.51      2.21 o 
  -3   2  13        3.30        4.00      1.91 o 
  -2   2  13        5.00        2.21      1.91 o 
  -1   2  13        0.96       -2.09      2.36 o 
   0   2  13        2.06        1.99      2.17 o 
   1   2  13        1.63        2.24      2.78 o 
  -7   3  13       26.91       21.05      1.99 o 
  -6   3  13       48.28       48.81      2.75 o 
  -5   3  13       95.05       93.11      3.33 o 
  -4   3  13        9.04       12.61      1.78 o 
  -3   3  13       25.50       21.36      2.19 o 
  -2   3  13       22.23       21.85      4.77 o 
  -1   3  13        3.96        3.94      3.73 o 
   0   3  13       20.03       20.12      6.27 o 
   1   3  13       31.99       30.27      2.83 o 
  -6   4  13       23.22       22.10      2.24 o 
  -5   4  13        3.29        3.58      1.89 o 
  -4   4  13        7.69        4.71      1.57 o 
  -3   4  13       43.63       44.60      2.73 o 
  -2   4  13        0.32        3.57      2.03 o 
  -1   4  13        0.63       -2.19      3.82 o 
   0   4  13       14.07       11.26      2.37 o 
   1   4  13       19.58       20.02      3.19 o 
  -6   5  13       75.56       75.64      5.54 o 
  -5   5  13       46.18       39.75      7.30 o 
  -4   5  13        2.34        5.30      2.54 o 
  -3   5  13        9.68        1.13      1.94 o 
  -2   5  13       48.55       36.51      2.93 o 
  -1   5  13       27.74       22.94      2.82 o 
   0   5  13        2.24        0.53      3.95 o 
  -5   6  13       15.52       21.53      2.63 o 
  -4   6  13        2.40        1.42      2.34 o 
  -3   6  13        0.36        2.69      2.61 o 
  -2   6  13        0.09       -1.16      4.59 o 
  -1   6  13       40.73       40.31      2.94 o 
  -6   0  14      192.53      193.12      8.22 o 
  -5   0  14       75.45       72.60      4.19 o 
  -4   0  14       40.06       29.99      3.24 o 
  -3   0  14       25.58       30.28      3.00 o 
  -2   0  14      125.24      133.39      5.28 o 
  -1   0  14        2.71        3.73      2.02 o 
   0   0  14        0.01        3.29      1.84 o 
  -6   1  14        1.40        2.60      2.07 o 
  -5   1  14       31.05       28.53      4.34 o 
  -4   1  14        0.43       -2.02      2.84 o 
  -3   1  14       30.42       28.55      2.56 o 
  -2   1  14        2.53        3.01      1.89 o 
  -1   1  14        2.22        3.63      1.90 o 
   0   1  14       14.94       15.90      5.13 o 
  -6   2  14       66.82       72.10      3.53 o 
  -5   2  14       18.16       14.25      2.04 o 
  -4   2  14        3.02        1.32      2.08 o 
  -3   2  14       55.07       47.91      2.93 o 
  -2   2  14       25.43       32.97      2.64 o 
  -1   2  14       22.07       21.69      3.63 o 
   0   2  14        2.58        5.89      2.52 o 
  -5   3  14       47.70       45.82      3.25 o 
  -4   3  14        0.15       -0.60      2.43 o 
  -3   3  14       23.44       19.22      2.65 o 
  -2   3  14        1.95        1.24      2.76 o 
  -1   3  14        5.59        5.72      4.19 o 
  -4   4  14       84.56       94.04      4.18 o 
  -3   4  14       29.74       31.40      6.22 o 
  -2   4  14        2.84        0.45      2.26 o 
  -1   4  14       31.82       27.51      3.23 o 
                                                 
